# Supplementary material for: Identification of pivotal lncRNAs in papillary thyroid cancer using lncRNA–mRNA–miRNA ceRNA network analysis
Source: PeerJ. 2019 Sep 19;7:e7441. doi: 10.7717/peerj.7441 (PMC6754980; doi:10.7717/peerj.7441)
Supplement: Supplemental Information 1 [file peerj-07-7441-s001.csv]

ID	GSE33630	GSE3467	GSE3678	change	Representative Public ID	Alignments	Gene Title	Gene Symbol	Ensembl	Entrez Gene	OMIM	RefSeq Protein ID	RefSeq Transcript ID	Gene Ontology Biological Process	Gene Ontology Cellular Component	Gene Ontology Molecular Function	Pathway	InterPro
1552626_a_at	1.671019188	1.336742058	2.525761453	UP	NM_030923	chr2:135213560-135476566 (-) // 94.96 // q21.3	transmembrane protein 163	TMEM163	ENSG00000152128 /// OTTHUMG00000131713	81615	---	NP_112185	NM_030923	---	0005768 // endosome // inferred from electronic annotation /// 0016020 // membrane // inferred from electronic annotation /// 0016021 // integral component of membrane // inferred from electronic annotation /// 0030054 // cell junction // inferred from electronic annotation /// 0030285 // integral component of synaptic vesicle membrane // inferred from sequence or structural similarity /// 003067…	0008270 // zinc ion binding // inferred from sequence or structural similarity	---	---
1552826_at	-2.186316924	-2.117485531	-2.848685322	DOWN	NM_134266	chr8:92261515-92406946 (+) // 98.96 // q21.3	solute carrier family 26 (anion exchanger), member 7	SLC26A7	ENSG00000147606 /// OTTHUMG00000164062	115111	608479	NP_001269285 /// NP_001269286 /// NP_439897 /// NP_599028	NM_001282356 /// NM_001282357 /// NM_052832 /// NM_134266	0001696 // gastric acid secretion // inferred from electronic annotation /// 0006810 // transport // inferred from electronic annotation /// 0006811 // ion transport // traceable author statement /// 0006820 // anion transport // inferred from direct assay /// 0006821 // chloride transport // inferred from direct assay /// 0008272 // sulfate transport // inferred from direct assay /// 0015701 // …	0005737 // cytoplasm // inferred from direct assay /// 0005768 // endosome // inferred from direct assay /// 0005886 // plasma membrane // traceable author statement /// 0016020 // membrane // inferred from electronic annotation /// 0016021 // integral component of membrane // inferred from electronic annotation /// 0016323 // basolateral plasma membrane // inferred from mutant phenotype /// 0055…	0005253 // anion channel activity // inferred from electronic annotation /// 0005254 // chloride channel activity // inferred from direct assay /// 0015106 // bicarbonate transmembrane transporter activity // inferred from sequence or structural similarity /// 0015116 // sulfate transmembrane transporter activity // inferred from direct assay /// 0015301 // anion:anion antiporter activity // infe…	---	IPR002645 // STAS domain // 1.4E-22 /// IPR011547 // Sulphate transporter // 1.1E-67
1552827_s_at	-2.126414861	-1.895038582	-1.257224652	DOWN	NM_134266	chr8:92261515-92406946 (+) // 98.96 // q21.3	solute carrier family 26 (anion exchanger), member 7	SLC26A7	ENSG00000147606 /// OTTHUMG00000164062	115111	608479	NP_001269285 /// NP_001269286 /// NP_439897 /// NP_599028	NM_001282356 /// NM_001282357 /// NM_052832 /// NM_134266	0001696 // gastric acid secretion // inferred from electronic annotation /// 0006810 // transport // inferred from electronic annotation /// 0006811 // ion transport // traceable author statement /// 0006820 // anion transport // inferred from direct assay /// 0006821 // chloride transport // inferred from direct assay /// 0008272 // sulfate transport // inferred from direct assay /// 0015701 // …	0005737 // cytoplasm // inferred from direct assay /// 0005768 // endosome // inferred from direct assay /// 0005886 // plasma membrane // traceable author statement /// 0016020 // membrane // inferred from electronic annotation /// 0016021 // integral component of membrane // inferred from electronic annotation /// 0016323 // basolateral plasma membrane // inferred from mutant phenotype /// 0055…	0005253 // anion channel activity // inferred from electronic annotation /// 0005254 // chloride channel activity // inferred from direct assay /// 0015106 // bicarbonate transmembrane transporter activity // inferred from sequence or structural similarity /// 0015116 // sulfate transmembrane transporter activity // inferred from direct assay /// 0015301 // anion:anion antiporter activity // infe…	---	IPR002645 // STAS domain // 1.4E-22 /// IPR011547 // Sulphate transporter // 1.1E-67
1553589_a_at	2.714734923	2.475559863	1.105528349	UP	NM_005764	chr1:47649642-47655604 (-) // 100.0 // p33	PDZK1 interacting protein 1	PDZK1IP1	ENSG00000162366 /// OTTHUMG00000007852	10158	607178	NP_005755	NM_005764	---	0016020 // membrane // inferred from electronic annotation /// 0016021 // integral component of membrane // inferred from electronic annotation /// 0070062 // extracellular vesicular exosome // inferred from direct assay	---	---	---
1554748_at	-2.241644351	-1.716952282	-1.847952212	DOWN	BC020873	chr1:16370248-16383802 (+) // 96.48 // p36.13	chloride channel, voltage-sensitive Kb	CLCNKB	ENSG00000184908 /// OTTHUMG00000009530	1188	602023 /// 607364 /// 613090	NP_000076 /// NP_001159417 /// XP_005245790 /// XP_006710132 /// XP_006710133	NM_000085 /// NM_001165945 /// XM_005245733 /// XM_006710069 /// XM_006710070	0006810 // transport // traceable author statement /// 0006811 // ion transport // inferred from electronic annotation /// 0006821 // chloride transport // inferred from electronic annotation /// 0007588 // excretion // traceable author statement /// 0034220 // ion transmembrane transport // traceable author statement /// 0034765 // regulation of ion transmembrane transport // inferred from elect…	0005886 // plasma membrane // traceable author statement /// 0005887 // integral component of plasma membrane // traceable author statement /// 0016020 // membrane // inferred from electronic annotation /// 0016021 // integral component of membrane // inferred from electronic annotation /// 0034707 // chloride channel complex // inferred from electronic annotation	0005216 // ion channel activity // inferred from electronic annotation /// 0005244 // voltage-gated ion channel activity // inferred from electronic annotation /// 0005247 // voltage-gated chloride channel activity // inferred from electronic annotation /// 0005254 // chloride channel activity // inferred from electronic annotation /// 0030554 // adenyl nucleotide binding // inferred from electro…	---	IPR000644 // CBS domain // 1.7E-8 /// IPR000644 // CBS domain // 1.0E-9 /// IPR000644 // CBS domain // 1.2E-8 /// IPR000644 // CBS domain // 7.2E-10 /// IPR001807 // Chloride channel, voltage gated // 2.6E-73 /// IPR001807 // Chloride channel, voltage gated // 3.6E-48
1554921_a_at	1.71226343	1.093476826	1.215128914	UP	BC020726	chr13:78109858-78208558 (+) // 97.3 // q22.3	sciellin	SCEL	ENSG00000136155 /// OTTHUMG00000017107	8796	604112	NP_001154178 /// NP_003834 /// NP_659001 /// XP_005266635 /// XP_006719945 /// XP_006719946 /// XP_006719947 /// XP_006719948 /// XP_006719949	NM_001160706 /// NM_003843 /// NM_144777 /// XM_005266578 /// XM_006719882 /// XM_006719883 /// XM_006719884 /// XM_006719885 /// XM_006719886	0008544 // epidermis development // inferred from sequence or structural similarity /// 0008544 // epidermis development // traceable author statement /// 0009790 // embryo development // inferred from sequence or structural similarity /// 0030216 // keratinocyte differentiation // inferred from direct assay	0001533 // cornified envelope // traceable author statement /// 0005737 // cytoplasm // inferred from direct assay /// 0005737 // cytoplasm // inferred from sequence or structural similarity /// 0005886 // plasma membrane // inferred from direct assay /// 0016020 // membrane // inferred from electronic annotation /// 0070062 // extracellular vesicular exosome // inferred from direct assay	0005515 // protein binding // inferred from physical interaction /// 0008270 // zinc ion binding // inferred from electronic annotation /// 0046872 // metal ion binding // inferred from electronic annotation	---	---
1555950_a_at	1.157206352	1.611382881	2.011836738	UP	CA448665	chr1:207494852-207510756 (+) // 74.17 // q32.2	CD55 molecule, decay accelerating factor for complement (Cromer blood group)	CD55	ENSG00000196352 /// OTTHUMG00000036255	1604	125240 /// 613793	NP_000565 /// NP_001108224 /// XP_005273134	NM_000574 /// NM_001114543 /// NM_001114544 /// NM_001114752 /// XM_005273077	0002376 // immune system process // inferred from electronic annotation /// 0006958 // complement activation, classical pathway // inferred from electronic annotation /// 0007204 // positive regulation of cytosolic calcium ion concentration // inferred from direct assay /// 0007283 // spermatogenesis // inferred from electronic annotation /// 0009615 // response to virus // inferred from direct a…	0005576 // extracellular region // traceable author statement /// 0005886 // plasma membrane // inferred from direct assay /// 0005886 // plasma membrane // traceable author statement /// 0005887 // integral component of plasma membrane // traceable author statement /// 0009986 // cell surface // inferred from direct assay /// 0016020 // membrane // inferred from electronic annotation /// 0016324…	0001618 // virus receptor activity // inferred from direct assay /// 0004857 // enzyme inhibitor activity // inferred from electronic annotation /// 0005515 // protein binding // inferred from physical interaction /// 0008289 // lipid binding // inferred from direct assay	Complement_Activation_Classical // GenMAPP	IPR000436 // Sushi/SCR/CCP // 7.9E-11 /// IPR000436 // Sushi/SCR/CCP // 4.1E-15 /// IPR000436 // Sushi/SCR/CCP // 9.8E-13 /// IPR000436 // Sushi/SCR/CCP // 1.0E-16 /// IPR000436 // Sushi/SCR/CCP // 9.9E-11 /// IPR000436 // Sushi/SCR/CCP // 5.1E-15 /// IPR000436 // Sushi/SCR/CCP // 1.2E-12 /// IPR000436 // Sushi/SCR/CCP // 1.3E-16 /// IPR000436 // Sushi/SCR/CCP // 6.0E-11 /// IPR000436 // Sushi/SC…
1557107_at	-2.722985965	-2.460361672	-3.230562489	DOWN	BC037315	chr7:107297085-107302192 (-) // 72.09 // q22.3	SLC26A4 antisense RNA 1	SLC26A4-AS1	ENSG00000233705 /// OTTHUMG00000154777	286002	---	---	NR_028137	---	---	---	---	---
1557122_s_at	3.812018616	2.624814202	4.086614255	UP	BC036592	chr5:160716256-160719560 (-) // 94.14 // q34	gamma-aminobutyric acid (GABA) A receptor, beta 2	GABRB2	ENSG00000145864 /// OTTHUMG00000130349	2561	600232	NP_000804 /// NP_068711	NM_000813 /// NM_021911	0006810 // transport // traceable author statement /// 0006811 // ion transport // inferred from electronic annotation /// 0006821 // chloride transport // inferred from electronic annotation /// 0007165 // signal transduction // inferred from electronic annotation /// 0007214 // gamma-aminobutyric acid signaling pathway // traceable author statement /// 0007268 // synaptic transmission // tracea…	0005829 // cytosol // inferred from electronic annotation /// 0005886 // plasma membrane // traceable author statement /// 0005887 // integral component of plasma membrane // traceable author statement /// 0016020 // membrane // inferred from electronic annotation /// 0016021 // integral component of membrane // inferred from electronic annotation /// 0030054 // cell junction // inferred from ele…	0004890 // GABA-A receptor activity // inferred from sequence or structural similarity /// 0005216 // ion channel activity // inferred from electronic annotation /// 0005230 // extracellular ligand-gated ion channel activity // inferred from electronic annotation /// 0005237 // inhibitory extracellular ligand-gated ion channel activity // inferred from electronic annotation /// 0005254 // chlorid…	---	IPR006029 // Neurotransmitter-gated ion-channel transmembrane domain // 9.7E-57 /// IPR006202 // Neurotransmitter-gated ion-channel ligand-binding // 6.0E-56
1557761_s_at	1.053647022	1.383555316	3.3077794	UP	BC020945	chr1:165451585-165551388 (-) // 74.51 // q23.3	uncharacterized LOC400794	LOC400794	ENSG00000237463 /// OTTHUMG00000034624	400794	---	---	NR_026744	---	---	---	---	---
1558077_s_at	-1.309079528	-1.052342046	-1.473449734	DOWN	BG202523	chr2:207602803-207630050 (-) // 99.26 // q33.3	malate dehydrogenase 1B, NAD (soluble)	MDH1B	ENSG00000138400 /// OTTHUMG00000132918	130752	---	NP_001034934 /// NP_001269869 /// XP_005246372 /// XP_005246373	NM_001039845 /// NM_001282940 /// NM_206892 /// NR_104261 /// XM_005246315 /// XM_005246316	0005975 // carbohydrate metabolic process // inferred from electronic annotation /// 0006099 // tricarboxylic acid cycle // inferred from electronic annotation /// 0006108 // malate metabolic process // inferred from electronic annotation /// 0055114 // oxidation-reduction process // inferred from electronic annotation	---	0003824 // catalytic activity // inferred from electronic annotation /// 0016491 // oxidoreductase activity // inferred from electronic annotation /// 0016615 // malate dehydrogenase activity // inferred from electronic annotation /// 0016616 // oxidoreductase activity, acting on the CH-OH group of donors, NAD or NADP as acceptor // inferred from electronic annotation	---	IPR022383 // Lactate/malate dehydrogenase, C-terminal // 4.1E-9
1558487_a_at	-1.275825336	-1.04628253	-1.307603552	DOWN	AK074557	chr7:44620076-44621816 (-) // 39.51 // p13	transmembrane emp24 protein transport domain containing 4	TMED4	ENSG00000158604 /// OTTHUMG00000129210	222068	612038	NP_872353	NM_182547	0006810 // transport // inferred from electronic annotation /// 0007165 // signal transduction // inferred from mutant phenotype /// 0015031 // protein transport // inferred from electronic annotation /// 0043123 // positive regulation of I-kappaB kinase/NF-kappaB signaling // inferred from mutant phenotype	0005783 // endoplasmic reticulum // inferred from electronic annotation /// 0005789 // endoplasmic reticulum membrane // inferred from electronic annotation /// 0016020 // membrane // inferred from electronic annotation /// 0016021 // integral component of membrane // inferred from electronic annotation /// 0070062 // extracellular vesicular exosome // inferred from direct assay	0004871 // signal transducer activity // inferred from mutant phenotype	---	IPR009038 // GOLD // 5.0E-36
1558815_at	-1.041195317	-1.206434718	-1.050800596	DOWN	BC035329	chr4:186695157-186877513 (-) // 93.79 // q35.1	sorbin and SH3 domain containing 2	SORBS2	ENSG00000154556 /// OTTHUMG00000157215	8470	---	NP_001139142 /// NP_001139143 /// NP_001139144 /// NP_001139145 /// NP_001139146 /// NP_001139147 /// NP_001257700 /// NP_003594 /// NP_066547 /// XP_005263359 /// XP_005263362 /// XP_005263363 /// XP_005263364 /// XP_005263365 /// XP_005263367 /// XP_005263368 /// XP_005263369 /// XP_005263370 /// XP_006714408 /// XP_006714409 /// XP_006714410 /// XP_006714411 /// XP_006714412 /// XP_006714413 /…	NM_001145670 /// NM_001145671 /// NM_001145672 /// NM_001145673 /// NM_001145674 /// NM_001145675 /// NM_001270771 /// NM_003603 /// NM_021069 /// XM_005263302 /// XM_005263305 /// XM_005263306 /// XM_005263307 /// XM_005263308 /// XM_005263310 /// XM_005263311 /// XM_005263312 /// XM_005263313 /// XM_006714345 /// XM_006714346 /// XM_006714347 /// XM_006714348 /// XM_006714349 /// XM_006714350 /…	0007015 // actin filament organization // inferred from electronic annotation /// 0007155 // cell adhesion // inferred from electronic annotation /// 0016477 // cell migration // inferred from electronic annotation	0005634 // nucleus // non-traceable author statement /// 0005737 // cytoplasm // inferred from electronic annotation /// 0005886 // plasma membrane // inferred from electronic annotation /// 0015629 // actin cytoskeleton // traceable author statement /// 0030018 // Z disc // non-traceable author statement /// 0048471 // perinuclear region of cytoplasm // inferred from electronic annotation	0005200 // structural constituent of cytoskeleton // traceable author statement /// 0005515 // protein binding // inferred from physical interaction /// 0008093 // cytoskeletal adaptor activity // traceable author statement /// 0008307 // structural constituent of muscle // traceable author statement /// 0019904 // protein domain specific binding // inferred from electronic annotation /// 0044822…	---	---
1560652_at	-1.969638164	-1.618692455	-2.483767952	DOWN	AL832136	chrX:107963181-107968174 (-) // 91.02 // q22.3	---	RP6-24A23.7	ENSG00000261409 /// OTTHUMG00000175497	---	---	---	---	---	---	---	---	---
1569582_at	-2.301378152	-1.051960992	-2.252874938	DOWN	BC014344	chr3:151488247-151502682 (+) // 96.09 // q25.1	arylacetamide deacetylase pseudogene 1	AADACP1	ENSG00000240602 /// OTTHUMG00000159879	201651	---	---	NR_026915	---	---	---	---	---
1570289_at	-2.733631163	-1.499684073	-3.699109827	DOWN	BC017935	chr2:227007509-227044778 (+) // 49.33 // q36.3	uncharacterized LOC646736	LOC646736	---	646736	---	---	NR_046102	---	---	---	---	---
200660_at	1.320295678	1.149127269	1.148632726	UP	NM_005620	chr1:152004981-152009511 (-) // 99.83 // q21.3	S100 calcium binding protein A11	S100A11	ENSG00000163191 /// OTTHUMG00000013069	6282	603114	NP_005611	NM_005620	0007165 // signal transduction // traceable author statement /// 0008156 // negative regulation of DNA replication // traceable author statement /// 0008285 // negative regulation of cell proliferation // traceable author statement /// 0042127 // regulation of cell proliferation // inferred from electronic annotation	0001726 // ruffle // inferred from direct assay /// 0005615 // extracellular space // inferred from direct assay /// 0005634 // nucleus // inferred from direct assay /// 0005737 // cytoplasm // inferred from direct assay /// 0005737 // cytoplasm // traceable author statement /// 0070062 // extracellular vesicular exosome // inferred from direct assay	0005509 // calcium ion binding // inferred from electronic annotation /// 0005515 // protein binding // inferred from physical interaction /// 0042803 // protein homodimerization activity // inferred from direct assay /// 0044548 // S100 protein binding // inferred from physical interaction /// 0046872 // metal ion binding // inferred from electronic annotation /// 0048306 // calcium-dependent pr…	---	IPR002048 // EF-hand domain // 1.2E-10 /// IPR013787 // S100/CaBP-9k-type, calcium binding, subdomain // 4.8E-23
200701_at	1.298944164	1.121651864	1.461186059	UP	NM_006432	chr14:74946650-74959983 (-) // 97.4 // q24.3	Niemann-Pick disease, type C2	NPC2	ENSG00000119655 /// OTTHUMG00000171212	10577	601015 /// 607625	NP_006423 /// XP_006720067	NM_006432 /// XM_006720004	0006629 // lipid metabolic process // inferred from electronic annotation /// 0008202 // steroid metabolic process // inferred from electronic annotation /// 0008203 // cholesterol metabolic process // inferred from electronic annotation /// 0009615 // response to virus // inferred from expression pattern /// 0015914 // phospholipid transport // traceable author statement /// 0019747 // regulatio…	0005576 // extracellular region // inferred from electronic annotation /// 0005764 // lysosome // inferred from direct assay /// 0005783 // endoplasmic reticulum // inferred from electronic annotation /// 0070062 // extracellular vesicular exosome // inferred from direct assay	0005515 // protein binding // inferred from physical interaction /// 0015485 // cholesterol binding // inferred from direct assay /// 0019899 // enzyme binding // inferred from physical interaction	---	IPR003172 // MD-2-related lipid-recognition domain // 2.2E-31 /// IPR003172 // MD-2-related lipid-recognition domain // 3.9E-42 /// IPR003172 // MD-2-related lipid-recognition domain // 9.4E-42 /// IPR003172 // MD-2-related lipid-recognition domain // 1.3E-41 /// IPR003172 // MD-2-related lipid-recognition domain // 4.8E-39 /// IPR003172 // MD-2-related lipid-recognition domain // 6.3E-42
200832_s_at	1.793465697	1.511351102	1.419901977	UP	AB032261	chr10:102106880-102124591 (+) // 93.17 // q24.31	stearoyl-CoA desaturase (delta-9-desaturase)	SCD	ENSG00000099194 /// OTTHUMG00000018906	6319	604031	NP_005054	NM_005063	0006629 // lipid metabolic process // inferred from electronic annotation /// 0006631 // fatty acid metabolic process // inferred from electronic annotation /// 0006633 // fatty acid biosynthetic process // inferred from electronic annotation /// 0055114 // oxidation-reduction process // inferred from electronic annotation	0005783 // endoplasmic reticulum // inferred from direct assay /// 0005789 // endoplasmic reticulum membrane // inferred from electronic annotation /// 0016020 // membrane // inferred from direct assay /// 0016020 // membrane // inferred from electronic annotation /// 0016021 // integral component of membrane // inferred from electronic annotation	0004768 // stearoyl-CoA 9-desaturase activity // inferred from electronic annotation /// 0005506 // iron ion binding // inferred from electronic annotation /// 0016491 // oxidoreductase activity // inferred from electronic annotation /// 0016717 // oxidoreductase activity, acting on paired donors, with oxidation of a pair of donors resulting in the reduction of molecular oxygen to two molecules o…	Fatty_Acid_Synthesis // GenMAPP	IPR005804 // Fatty acid desaturase, type 1 // 3.4E-15
201416_at	1.441497024	1.009564732	1.614667271	UP	BG528420	chr6:21592999-21598850 (+) // 89.99 // p22.3	SRY (sex determining region Y)-box 4	SOX4	ENSG00000124766 /// OTTHUMG00000016101	6659	184430	NP_003098	NM_003107	0001501 // skeletal system development // inferred from sequence or structural similarity /// 0001841 // neural tube formation // inferred from sequence or structural similarity /// 0002328 // pro-B cell differentiation // inferred from sequence or structural similarity /// 0003183 // mitral valve morphogenesis // inferred from sequence or structural similarity /// 0003211 // cardiac ventricle fo…	0005634 // nucleus // inferred from direct assay /// 0005730 // nucleolus // inferred from direct assay /// 0005737 // cytoplasm // inferred from direct assay /// 0005739 // mitochondrion // inferred from direct assay	0000976 // transcription regulatory region sequence-specific DNA binding // inferred from sequence or structural similarity /// 0001046 // core promoter sequence-specific DNA binding // inferred from direct assay /// 0001071 // nucleic acid binding transcription factor activity // inferred from mutant phenotype /// 0001077 // RNA polymerase II core promoter proximal region sequence-specific DNA b…	---	IPR009071 // High mobility group box domain // 4.3E-29
201465_s_at	-1.231176249	-1.025011264	-1.593885165	DOWN	BC002646	chr1:59247716-59249688 (-) // 98.5 // p32.1	jun proto-oncogene	JUN	ENSG00000177606 /// OTTHUMG00000008376	3725	165160	NP_002219	NM_002228	0001525 // angiogenesis // inferred from electronic annotation /// 0001774 // microglial cell activation // inferred from electronic annotation /// 0001836 // release of cytochrome c from mitochondria // inferred from electronic annotation /// 0001889 // liver development // inferred from electronic annotation /// 0001938 // positive regulation of endothelial cell proliferation // inferred from e…	0000228 // nuclear chromosome // traceable author statement /// 0005634 // nucleus // inferred from electronic annotation /// 0005654 // nucleoplasm // traceable author statement /// 0005667 // transcription factor complex // inferred from electronic annotation /// 0005719 // nuclear euchromatin // inferred from direct assay /// 0005829 // cytosol // inferred from electronic annotation /// 001705…	0000980 // RNA polymerase II distal enhancer sequence-specific DNA binding // inferred from direct assay /// 0001077 // RNA polymerase II core promoter proximal region sequence-specific DNA binding transcription factor activity involved in positive regulation of transcription // inferred from electronic annotation /// 0001102 // RNA polymerase II activating transcription factor binding // inferre…	Apoptosis // GenMAPP /// Apoptosis_GenMAPP // GenMAPP /// MAPK_Cascade // GenMAPP /// Smooth_muscle_contraction // GenMAPP /// TGF_Beta_Signaling_Pathway // GenMAPP /// Wnt_signaling // GenMAPP	IPR004827 // Basic-leucine zipper domain // 4.7E-23 /// IPR004827 // Basic-leucine zipper domain // 1.2E-12 /// IPR005643 // Jun-like transcription factor // 2.3E-89
201466_s_at	-1.425721109	-1.15020778	-1.600337783	DOWN	NM_002228	chr1:59246461-59249715 (-) // 99.05 // p32.1	jun proto-oncogene	JUN	ENSG00000177606 /// OTTHUMG00000008376	3725	165160	NP_002219	NM_002228	0001525 // angiogenesis // inferred from electronic annotation /// 0001774 // microglial cell activation // inferred from electronic annotation /// 0001836 // release of cytochrome c from mitochondria // inferred from electronic annotation /// 0001889 // liver development // inferred from electronic annotation /// 0001938 // positive regulation of endothelial cell proliferation // inferred from e…	0000228 // nuclear chromosome // traceable author statement /// 0005634 // nucleus // inferred from electronic annotation /// 0005654 // nucleoplasm // traceable author statement /// 0005667 // transcription factor complex // inferred from electronic annotation /// 0005719 // nuclear euchromatin // inferred from direct assay /// 0005829 // cytosol // inferred from electronic annotation /// 001705…	0000980 // RNA polymerase II distal enhancer sequence-specific DNA binding // inferred from direct assay /// 0001077 // RNA polymerase II core promoter proximal region sequence-specific DNA binding transcription factor activity involved in positive regulation of transcription // inferred from electronic annotation /// 0001102 // RNA polymerase II activating transcription factor binding // inferre…	Apoptosis // GenMAPP /// Apoptosis_GenMAPP // GenMAPP /// MAPK_Cascade // GenMAPP /// Smooth_muscle_contraction // GenMAPP /// TGF_Beta_Signaling_Pathway // GenMAPP /// Wnt_signaling // GenMAPP	IPR004827 // Basic-leucine zipper domain // 4.7E-23 /// IPR004827 // Basic-leucine zipper domain // 1.2E-12 /// IPR005643 // Jun-like transcription factor // 2.3E-89
201474_s_at	1.021031848	1.064966815	1.193472959	UP	NM_002204	chr17:48133730-48167844 (+) // 98.79 // q21.33	integrin, alpha 3 (antigen CD49C, alpha 3 subunit of VLA-3 receptor)	ITGA3	---	3675	605025 /// 614748	NP_002195 /// NP_005492 /// XP_005257365	NM_002204 /// NM_005501 /// XM_005257308	0001764 // neuron migration // inferred from electronic annotation /// 0007155 // cell adhesion // inferred from electronic annotation /// 0007160 // cell-matrix adhesion // traceable author statement /// 0007229 // integrin-mediated signaling pathway // inferred from electronic annotation /// 0007507 // heart development // inferred from electronic annotation /// 0007596 // blood coagulation // …	0005886 // plasma membrane // inferred from direct assay /// 0005886 // plasma membrane // traceable author statement /// 0008305 // integrin complex // traceable author statement /// 0009986 // cell surface // inferred from direct assay /// 0016020 // membrane // inferred from electronic annotation /// 0016021 // integral component of membrane // inferred from electronic annotation /// 0016323 /…	0001968 // fibronectin binding // inferred from electronic annotation /// 0005178 // integrin binding // inferred from electronic annotation /// 0005515 // protein binding // inferred from physical interaction /// 0005518 // collagen binding // inferred from electronic annotation /// 0019904 // protein domain specific binding // inferred from electronic annotation /// 0043236 // laminin binding /…	Integrin-mediated_cell_adhesion_KEGG // GenMAPP	---
201487_at	1.798894376	1.560727893	1.972210705	UP	NM_001814	chr11:88026760-88070873 (-) // 98.37 // q14.2	cathepsin C	CTSC	ENSG00000109861 /// OTTHUMG00000167290	1075	170650 /// 245000 /// 245010 /// 602365	NP_001107645 /// NP_001805 /// NP_680475	NM_001114173 /// NM_001814 /// NM_148170	0001913 // T cell mediated cytotoxicity // inferred from electronic annotation /// 0006508 // proteolysis // inferred from direct assay /// 0006915 // apoptotic process // inferred from electronic annotation /// 0006955 // immune response // traceable author statement /// 0007568 // aging // inferred from electronic annotation /// 0010033 // response to organic substance // inferred from electron…	0005615 // extracellular space // inferred from direct assay /// 0005764 // lysosome // inferred from sequence or structural similarity /// 0005764 // lysosome // traceable author statement /// 0005783 // endoplasmic reticulum // inferred from electronic annotation /// 0005794 // Golgi apparatus // inferred from electronic annotation /// 0016020 // membrane // inferred from direct assay /// 00700…	0004252 // serine-type endopeptidase activity // inferred from electronic annotation /// 0005515 // protein binding // inferred from physical interaction /// 0008233 // peptidase activity // inferred from electronic annotation /// 0008234 // cysteine-type peptidase activity // inferred from direct assay /// 0016505 // peptidase activator activity involved in apoptotic process // inferred from ele…	---	IPR000668 // Peptidase C1A, papain C-terminal // 1.9E-66 /// IPR014882 // Cathepsin C exclusion // 8.6E-61
201506_at	1.854538264	1.355934872	1.267135554	UP	NM_000358	chr5:135364697-135399507 (+) // 99.96 // q31.1	transforming growth factor, beta-induced, 68kDa	TGFBI	ENSG00000120708 /// OTTHUMG00000163213	7045	121820 /// 121900 /// 122200 /// 601692 /// 602082 /// 607541 /// 608470 /// 608471	NP_000349	NM_000358	0001525 // angiogenesis // inferred from expression pattern /// 0002062 // chondrocyte differentiation // inferred from electronic annotation /// 0007155 // cell adhesion // inferred from electronic annotation /// 0007162 // negative regulation of cell adhesion // traceable author statement /// 0007601 // visual perception // inferred from electronic annotation /// 0008283 // cell proliferation /…	0005576 // extracellular region // traceable author statement /// 0005578 // proteinaceous extracellular matrix // inferred from electronic annotation /// 0005604 // basement membrane // inferred from electronic annotation /// 0005615 // extracellular space // inferred from direct assay /// 0005802 // trans-Golgi network // inferred from direct assay /// 0005886 // plasma membrane // traceable au…	0005178 // integrin binding // traceable author statement /// 0005515 // protein binding // inferred from physical interaction /// 0005518 // collagen binding // inferred from physical interaction /// 0050840 // extracellular matrix binding // inferred from electronic annotation	---	IPR000782 // FAS1 domain // 1.5E-29 /// IPR000782 // FAS1 domain // 1.3E-32 /// IPR000782 // FAS1 domain // 8.2E-18 /// IPR000782 // FAS1 domain // 8.9E-34 /// IPR000782 // FAS1 domain // 5.9E-21 /// IPR000782 // FAS1 domain // 2.8E-18 /// IPR000782 // FAS1 domain // 2.9E-34
201540_at	-1.374408994	-1.544282451	-1.70769157	DOWN	NM_001449	chrX:135252084-135293511 (+) // 97.87 // q26.3	four and a half LIM domains 1	FHL1	ENSG00000022267 /// OTTHUMG00000022504	2273	300163 /// 300695 /// 300696 /// 300717 /// 300718	NP_001153171 /// NP_001153172 /// NP_001153173 /// NP_001153174 /// NP_001153175 /// NP_001153176 /// NP_001161291 /// NP_001440 /// XP_006724806 /// XP_006724807 /// XP_006724808 /// XP_006724809 /// XP_006724810	NM_001159699 /// NM_001159700 /// NM_001159701 /// NM_001159702 /// NM_001159703 /// NM_001159704 /// NM_001167819 /// NM_001449 /// NR_027621 /// XM_006724743 /// XM_006724744 /// XM_006724745 /// XM_006724746 /// XM_006724747	0003254 // regulation of membrane depolarization // inferred from direct assay /// 0007275 // multicellular organismal development // inferred from electronic annotation /// 0007517 // muscle organ development // non-traceable author statement /// 0009887 // organ morphogenesis // non-traceable author statement /// 0010972 // negative regulation of G2/M transition of mitotic cell cycle // inferre…	0005634 // nucleus // inferred from direct assay /// 0005737 // cytoplasm // inferred from direct assay /// 0005829 // cytosol // inferred from electronic annotation /// 0005886 // plasma membrane // inferred from direct assay	0005515 // protein binding // inferred from physical interaction /// 0008270 // zinc ion binding // inferred from electronic annotation /// 0044325 // ion channel binding // inferred from physical interaction /// 0046872 // metal ion binding // inferred from electronic annotation	---	IPR001781 // Zinc finger, LIM-type // 5.2E-15 /// IPR001781 // Zinc finger, LIM-type // 6.4E-16 /// IPR001781 // Zinc finger, LIM-type // 9.6E-16 /// IPR001781 // Zinc finger, LIM-type // 5.2E-14 /// IPR001781 // Zinc finger, LIM-type // 6.6E-15 /// IPR001781 // Zinc finger, LIM-type // 8.1E-16 /// IPR001781 // Zinc finger, LIM-type // 1.2E-15 /// IPR001781 // Zinc finger, LIM-type // 5.7E-15 ///…
201645_at	3.068746816	2.164484755	1.477747534	UP	NM_002160	chr9:117782812-117880439 (-) // 99.26 // q33.1	tenascin C	TNC	ENSG00000041982 /// OTTHUMG00000021010	3371	187380 /// 615629	NP_002151 /// XP_005252029 /// XP_005252030 /// XP_005252031 /// XP_005252032 /// XP_006717159 /// XP_006717160 /// XP_006717161 /// XP_006717162 /// XP_006717163 /// XP_006717164	NM_002160 /// XM_005251972 /// XM_005251973 /// XM_005251974 /// XM_005251975 /// XM_006717096 /// XM_006717097 /// XM_006717098 /// XM_006717099 /// XM_006717100 /// XM_006717101	0001649 // osteoblast differentiation // inferred from direct assay /// 0007155 // cell adhesion // inferred from electronic annotation /// 0007162 // negative regulation of cell adhesion // inferred from electronic annotation /// 0007528 // neuromuscular junction development // inferred from electronic annotation /// 0008284 // positive regulation of cell proliferation // inferred from electroni…	0005576 // extracellular region // traceable author statement /// 0005578 // proteinaceous extracellular matrix // inferred from electronic annotation /// 0005604 // basement membrane // inferred from electronic annotation /// 0005614 // interstitial matrix // inferred from electronic annotation /// 0005615 // extracellular space // inferred from direct assay /// 0016020 // membrane // inferred f…	0005515 // protein binding // inferred from electronic annotation /// 0045545 // syndecan binding // inferred from physical interaction	---	IPR002181 // Fibrinogen, alpha/beta/gamma chain, C-terminal globular domain // 3.2E-85 /// IPR002181 // Fibrinogen, alpha/beta/gamma chain, C-terminal globular domain // 3.5E-85 /// IPR002181 // Fibrinogen, alpha/beta/gamma chain, C-terminal globular domain // 2.3E-85 /// IPR003961 // Fibronectin, type III // 3.4E-14 /// IPR003961 // Fibronectin, type III // 1.0E-17 /// IPR003961 // Fibronectin, …
201650_at	1.718890351	2.59745563	1.947014491	UP	NM_002276	chr17:39679869-39684528 (-) // 99.41 // q21.2	keratin 19	KRT19	ENSG00000171345 /// OTTHUMG00000133422	3880	148020	NP_002267	NM_002276	0016032 // viral process // inferred from electronic annotation /// 0019048 // modulation by virus of host morphology or physiology // inferred from electronic annotation /// 0043627 // response to estrogen // inferred from expression pattern /// 0045214 // sarcomere organization // inferred from direct assay /// 0060706 // cell differentiation involved in embryonic placenta development // inferr…	0005882 // intermediate filament // inferred from electronic annotation /// 0016010 // dystrophin-associated glycoprotein complex // inferred from electronic annotation /// 0030018 // Z disc // inferred from electronic annotation /// 0042383 // sarcolemma // inferred from electronic annotation /// 0043034 // costamere // inferred from direct assay /// 0070062 // extracellular vesicular exosome //…	0005198 // structural molecule activity // inferred from electronic annotation /// 0005200 // structural constituent of cytoskeleton // traceable author statement /// 0005515 // protein binding // inferred from physical interaction /// 0008307 // structural constituent of muscle // inferred from direct assay /// 0032403 // protein complex binding // inferred from electronic annotation	---	IPR001664 // Intermediate filament protein // 2.0E-123
201666_at	2.270887621	2.332940562	1.757675218	UP	NM_003254	chrX:47441830-47446187 (+) // 98.21 // p11.23	TIMP metallopeptidase inhibitor 1	TIMP1	ENSG00000102265 /// OTTHUMG00000021447	7076	305370	NP_003245 /// XP_005272702	NM_003254 /// XM_005272645	0001775 // cell activation // inferred from electronic annotation /// 0002576 // platelet degranulation // traceable author statement /// 0007568 // aging // inferred from electronic annotation /// 0007596 // blood coagulation // traceable author statement /// 0008284 // positive regulation of cell proliferation // inferred from direct assay /// 0010033 // response to organic substance // inferre…	0005576 // extracellular region // non-traceable author statement /// 0005576 // extracellular region // traceable author statement /// 0005578 // proteinaceous extracellular matrix // inferred from electronic annotation /// 0005581 // collagen trimer // inferred from electronic annotation /// 0005604 // basement membrane // inferred from electronic annotation /// 0005615 // extracellular space /…	0002020 // protease binding // inferred from electronic annotation /// 0004857 // enzyme inhibitor activity // inferred from electronic annotation /// 0005125 // cytokine activity // inferred from direct assay /// 0005515 // protein binding // inferred from physical interaction /// 0008083 // growth factor activity // inferred from electronic annotation /// 0008191 // metalloendopeptidase inhibit…	MAPK_Cascade // GenMAPP /// Matrix_Metalloproteinases // GenMAPP	IPR001820 // Proteinase inhibitor I35, tissue inhibitor of metalloproteinase // 2.4E-65 /// IPR001820 // Proteinase inhibitor I35, tissue inhibitor of metalloproteinase // 2.6E-47
201842_s_at	-1.771260824	-1.412007774	-1.458228042	DOWN	AI826799	chr2:56093101-56150917 (-) // 97.28 // p16.1	EGF containing fibulin-like extracellular matrix protein 1	EFEMP1	ENSG00000115380 /// OTTHUMG00000129343	2202	126600 /// 601548	NP_001034437 /// NP_001034438 /// XP_005264262	NM_001039348 /// NM_001039349 /// NM_004105 /// XM_005264205	0006355 // regulation of transcription, DNA-templated // inferred from direct assay /// 0007173 // epidermal growth factor receptor signaling pathway // inferred from direct assay /// 0007601 // visual perception // traceable author statement /// 0018108 // peptidyl-tyrosine phosphorylation // inferred from direct assay /// 0030198 // extracellular matrix organization // traceable author statemen…	0005576 // extracellular region // traceable author statement /// 0005578 // proteinaceous extracellular matrix // inferred from electronic annotation /// 0005615 // extracellular space // inferred from direct assay /// 0031012 // extracellular matrix // inferred from direct assay /// 0070062 // extracellular vesicular exosome // inferred from direct assay	0005006 // epidermal growth factor-activated receptor activity // inferred from direct assay /// 0005154 // epidermal growth factor receptor binding // inferred from direct assay /// 0005509 // calcium ion binding // inferred from electronic annotation /// 0005515 // protein binding // inferred from physical interaction /// 0008083 // growth factor activity // inferred from electronic annotation	---	IPR001881 // EGF-like calcium-binding domain // 5.7E-11 /// IPR001881 // EGF-like calcium-binding domain // 1.8E-17 /// IPR001881 // EGF-like calcium-binding domain // 1.9E-12 /// IPR001881 // EGF-like calcium-binding domain // 6.4E-11 /// IPR001881 // EGF-like calcium-binding domain // 2.7E-11 /// IPR001881 // EGF-like calcium-binding domain // 1.5E-9
201843_s_at	-1.986507609	-1.410675665	-1.89762582	DOWN	NM_004105	chr2:56093097-56150178 (-) // 98.29 // p16.1	EGF containing fibulin-like extracellular matrix protein 1	EFEMP1	ENSG00000115380 /// OTTHUMG00000129343	2202	126600 /// 601548	NP_001034437 /// NP_001034438 /// XP_005264262	NM_001039348 /// NM_001039349 /// NM_004105 /// XM_005264205	0006355 // regulation of transcription, DNA-templated // inferred from direct assay /// 0007173 // epidermal growth factor receptor signaling pathway // inferred from direct assay /// 0007601 // visual perception // traceable author statement /// 0018108 // peptidyl-tyrosine phosphorylation // inferred from direct assay /// 0030198 // extracellular matrix organization // traceable author statemen…	0005576 // extracellular region // traceable author statement /// 0005578 // proteinaceous extracellular matrix // inferred from electronic annotation /// 0005615 // extracellular space // inferred from direct assay /// 0031012 // extracellular matrix // inferred from direct assay /// 0070062 // extracellular vesicular exosome // inferred from direct assay	0005006 // epidermal growth factor-activated receptor activity // inferred from direct assay /// 0005154 // epidermal growth factor receptor binding // inferred from direct assay /// 0005509 // calcium ion binding // inferred from electronic annotation /// 0005515 // protein binding // inferred from physical interaction /// 0008083 // growth factor activity // inferred from electronic annotation	---	IPR001881 // EGF-like calcium-binding domain // 5.7E-11 /// IPR001881 // EGF-like calcium-binding domain // 1.8E-17 /// IPR001881 // EGF-like calcium-binding domain // 1.9E-12 /// IPR001881 // EGF-like calcium-binding domain // 6.4E-11 /// IPR001881 // EGF-like calcium-binding domain // 2.7E-11 /// IPR001881 // EGF-like calcium-binding domain // 1.5E-9
201925_s_at	1.03418463	1.591495944	1.571014368	UP	NM_000574	chr1:207495045-207533846 (+) // 98.86 // q32.2	CD55 molecule, decay accelerating factor for complement (Cromer blood group)	CD55	ENSG00000196352 /// OTTHUMG00000036255	1604	125240 /// 613793	NP_000565 /// NP_001108224 /// XP_005273134	NM_000574 /// NM_001114543 /// NM_001114544 /// NM_001114752 /// XM_005273077	0002376 // immune system process // inferred from electronic annotation /// 0006958 // complement activation, classical pathway // inferred from electronic annotation /// 0007204 // positive regulation of cytosolic calcium ion concentration // inferred from direct assay /// 0007283 // spermatogenesis // inferred from electronic annotation /// 0009615 // response to virus // inferred from direct a…	0005576 // extracellular region // traceable author statement /// 0005886 // plasma membrane // inferred from direct assay /// 0005886 // plasma membrane // traceable author statement /// 0005887 // integral component of plasma membrane // traceable author statement /// 0009986 // cell surface // inferred from direct assay /// 0016020 // membrane // inferred from electronic annotation /// 0016324…	0001618 // virus receptor activity // inferred from direct assay /// 0004857 // enzyme inhibitor activity // inferred from electronic annotation /// 0005515 // protein binding // inferred from physical interaction /// 0008289 // lipid binding // inferred from direct assay	Complement_Activation_Classical // GenMAPP	IPR000436 // Sushi/SCR/CCP // 7.9E-11 /// IPR000436 // Sushi/SCR/CCP // 4.1E-15 /// IPR000436 // Sushi/SCR/CCP // 9.8E-13 /// IPR000436 // Sushi/SCR/CCP // 1.0E-16 /// IPR000436 // Sushi/SCR/CCP // 6.0E-11 /// IPR000436 // Sushi/SCR/CCP // 7.4E-13 /// IPR000436 // Sushi/SCR/CCP // 7.5E-17 /// IPR000436 // Sushi/SCR/CCP // 9.7E-11 /// IPR000436 // Sushi/SCR/CCP // 5.0E-15 /// IPR000436 // Sushi/SC…
201926_s_at	1.123470459	1.643395152	1.594599327	UP	BC001288	chr1:207495031-207533057 (+) // 97.79 // q32.2	CD55 molecule, decay accelerating factor for complement (Cromer blood group)	CD55	ENSG00000196352 /// OTTHUMG00000036255	1604	125240 /// 613793	NP_000565 /// NP_001108224 /// XP_005273134	NM_000574 /// NM_001114543 /// NM_001114544 /// NM_001114752 /// XM_005273077	0002376 // immune system process // inferred from electronic annotation /// 0006958 // complement activation, classical pathway // inferred from electronic annotation /// 0007204 // positive regulation of cytosolic calcium ion concentration // inferred from direct assay /// 0007283 // spermatogenesis // inferred from electronic annotation /// 0009615 // response to virus // inferred from direct a…	0005576 // extracellular region // traceable author statement /// 0005886 // plasma membrane // inferred from direct assay /// 0005886 // plasma membrane // traceable author statement /// 0005887 // integral component of plasma membrane // traceable author statement /// 0009986 // cell surface // inferred from direct assay /// 0016020 // membrane // inferred from electronic annotation /// 0016324…	0001618 // virus receptor activity // inferred from direct assay /// 0004857 // enzyme inhibitor activity // inferred from electronic annotation /// 0005515 // protein binding // inferred from physical interaction /// 0008289 // lipid binding // inferred from direct assay	Complement_Activation_Classical // GenMAPP	IPR000436 // Sushi/SCR/CCP // 7.9E-11 /// IPR000436 // Sushi/SCR/CCP // 4.1E-15 /// IPR000436 // Sushi/SCR/CCP // 9.8E-13 /// IPR000436 // Sushi/SCR/CCP // 1.0E-16 /// IPR000436 // Sushi/SCR/CCP // 6.0E-11 /// IPR000436 // Sushi/SCR/CCP // 7.4E-13 /// IPR000436 // Sushi/SCR/CCP // 7.5E-17 /// IPR000436 // Sushi/SCR/CCP // 9.7E-11 /// IPR000436 // Sushi/SCR/CCP // 5.0E-15 /// IPR000436 // Sushi/SC…
202071_at	1.941099341	1.968481919	1.600349397	UP	NM_002999	chr20:43953930-43977050 (-) // 90.82 // q13.12	syndecan 4	SDC4	ENSG00000124145 /// OTTHUMG00000033083	6385	600017	NP_002990	NM_002999	0001523 // retinoid metabolic process // traceable author statement /// 0001657 // ureteric bud development // inferred from electronic annotation /// 0005975 // carbohydrate metabolic process // traceable author statement /// 0006024 // glycosaminoglycan biosynthetic process // traceable author statement /// 0006027 // glycosaminoglycan catabolic process // traceable author statement /// 0007603…	0005576 // extracellular region // inferred from electronic annotation /// 0005796 // Golgi lumen // traceable author statement /// 0005886 // plasma membrane // traceable author statement /// 0005887 // integral component of plasma membrane // non-traceable author statement /// 0005925 // focal adhesion // inferred from electronic annotation /// 0009986 // cell surface // inferred from electroni…	0001968 // fibronectin binding // inferred from electronic annotation /// 0005080 // protein kinase C binding // inferred from electronic annotation /// 0005515 // protein binding // inferred from physical interaction /// 0008092 // cytoskeletal protein binding // inferred from electronic annotation /// 0070053 // thrombospondin receptor activity // inferred from mutant phenotype	---	IPR027789 // Syndecan/Neurexin domain // 1.1E-34
202267_at	1.031031533	1.184257048	1.222657694	UP	NM_005562	chr1:183155398-183214039 (+) // 96.35 // q25.3	laminin, gamma 2	LAMC2	ENSG00000058085 /// OTTHUMG00000035520	3918	150292 /// 226650 /// 226700	NP_005553 /// NP_061486 /// XP_005245207 /// XP_006711379	NM_005562 /// NM_018891 /// XM_005245150 /// XM_006711316	0007155 // cell adhesion // inferred from electronic annotation /// 0008544 // epidermis development // traceable author statement /// 0022617 // extracellular matrix disassembly // traceable author statement /// 0030198 // extracellular matrix organization // traceable author statement /// 0031581 // hemidesmosome assembly // traceable author statement /// 0034329 // cell junction assembly // tr…	0005576 // extracellular region // traceable author statement /// 0005578 // proteinaceous extracellular matrix // inferred from electronic annotation /// 0005604 // basement membrane // inferred from electronic annotation /// 0005607 // laminin-2 complex // inferred from electronic annotation /// 0005610 // laminin-5 complex // inferred from electronic annotation /// 0005615 // extracellular spa…	0005515 // protein binding // inferred from electronic annotation /// 0008201 // heparin binding // inferred from electronic annotation	Inflammatory_Response_Pathway // GenMAPP	IPR000034 // Laminin B type IV // 3.5E-32 /// IPR002049 // EGF-like, laminin // 1.3E-8 /// IPR002049 // EGF-like, laminin // 8.0E-14 /// IPR002049 // EGF-like, laminin // 3.9E-12 /// IPR002049 // EGF-like, laminin // 4.8E-6 /// IPR002049 // EGF-like, laminin // 2.8E-8 /// IPR002049 // EGF-like, laminin // 1.2E-13 /// IPR002049 // EGF-like, laminin // 5.6E-7
202286_s_at	2.852880361	3.562678783	3.213541991	UP	J04152	chr1:59040642-59043445 (-) // 93.63 // p32.1	tumor-associated calcium signal transducer 2	TACSTD2	ENSG00000184292 /// OTTHUMG00000010067	4070	137290 /// 204870	NP_002344	NM_002353	0000320 // re-entry into mitotic cell cycle // inferred from electronic annotation /// 0001889 // liver development // inferred from electronic annotation /// 0006468 // protein phosphorylation // inferred from electronic annotation /// 0007049 // cell cycle // inferred from electronic annotation /// 0007166 // cell surface receptor signaling pathway // traceable author statement /// 0007595 // l…	0000307 // cyclin-dependent protein kinase holoenzyme complex // inferred from electronic annotation /// 0005615 // extracellular space // inferred from electronic annotation /// 0005634 // nucleus // inferred from electronic annotation /// 0005737 // cytoplasm // inferred from electronic annotation /// 0005829 // cytosol // traceable author statement /// 0005886 // plasma membrane // inferred fr…	0004672 // protein kinase activity // inferred from electronic annotation /// 0004872 // receptor activity // traceable author statement /// 0005515 // protein binding // inferred from physical interaction /// 0016301 // kinase activity // inferred from electronic annotation /// 0016538 // cyclin-dependent protein serine/threonine kinase regulator activity // inferred from electronic annotation /…	---	IPR000716 // Thyroglobulin type-1 // 2.7E-20
202295_s_at	1.443915631	1.999971133	1.924833099	UP	NM_004390	chr15:79214115-79237351 (-) // 99.14 // q25.1	cathepsin H	CTSH	ENSG00000103811 /// OTTHUMG00000144171	1512	116820	NP_004381 /// XP_005254238	NM_004390 /// NM_148979 /// XM_005254181	0001656 // metanephros development // inferred from sequence or structural similarity /// 0001913 // T cell mediated cytotoxicity // inferred from sequence or structural similarity /// 0002250 // adaptive immune response // inferred from expression pattern /// 0002764 // immune response-regulating signaling pathway // inferred from direct assay /// 0006508 // proteolysis // inferred from direct a…	0001520 // outer dense fiber // inferred from electronic annotation /// 0001669 // acrosomal vesicle // inferred from electronic annotation /// 0005615 // extracellular space // inferred from direct assay /// 0005764 // lysosome // inferred from direct assay /// 0005829 // cytosol // inferred from direct assay /// 0070062 // extracellular vesicular exosome // inferred from direct assay /// 009720…	0004175 // endopeptidase activity // inferred from direct assay /// 0004177 // aminopeptidase activity // inferred from direct assay /// 0004197 // cysteine-type endopeptidase activity // inferred from direct assay /// 0004197 // cysteine-type endopeptidase activity // traceable author statement /// 0004252 // serine-type endopeptidase activity // inferred from sequence or structural similarity /…	---	IPR000668 // Peptidase C1A, papain C-terminal // 5.4E-83 /// IPR013201 // Proteinase inhibitor I29, cathepsin propeptide // 4.8E-22
202311_s_at	2.277669018	1.752146223	1.645588867	UP	AI743621	chr17:48260649-48278993 (-) // 97.0 // q21.33	collagen, type I, alpha 1	COL1A1	ENSG00000108821 /// OTTHUMG00000148674	1277	114000 /// 120150 /// 130000 /// 130060 /// 166200 /// 166210 /// 166220 /// 166710 /// 259420	NP_000079 /// XP_005257115 /// XP_005257116 /// XP_006721766	NM_000088 /// XM_005257058 /// XM_005257059 /// XM_006721703	0001501 // skeletal system development // inferred from mutant phenotype /// 0001503 // ossification // inferred from electronic annotation /// 0001568 // blood vessel development // inferred from mutant phenotype /// 0001649 // osteoblast differentiation // inferred from electronic annotation /// 0001957 // intramembranous ossification // inferred from electronic annotation /// 0001958 // endoch…	0005576 // extracellular region // traceable author statement /// 0005578 // proteinaceous extracellular matrix // inferred from electronic annotation /// 0005581 // collagen trimer // inferred from electronic annotation /// 0005584 // collagen type I trimer // inferred from mutant phenotype /// 0005615 // extracellular space // inferred from direct assay /// 0005737 // cytoplasm // inferred from…	0005201 // extracellular matrix structural constituent // inferred from electronic annotation /// 0005515 // protein binding // inferred from physical interaction /// 0042802 // identical protein binding // inferred from direct assay /// 0046872 // metal ion binding // inferred from electronic annotation /// 0048407 // platelet-derived growth factor binding // inferred from direct assay	Inflammatory_Response_Pathway // GenMAPP	IPR000885 // Fibrillar collagen, C-terminal // 7.3E-101 /// IPR001007 // von Willebrand factor, type C // 2.5E-15 /// IPR008160 // Collagen triple helix repeat // 1.6E-11 /// IPR008160 // Collagen triple helix repeat // 4.4E-13 /// IPR008160 // Collagen triple helix repeat // 1.6E-15 /// IPR008160 // Collagen triple helix repeat // 2.8E-14 /// IPR008160 // Collagen triple helix repeat // 2.8E-13 …
202350_s_at	-2.84284884	-1.912770131	-2.343431484	DOWN	NM_002380	chr8:98900204-99048440 (+) // 99.83 // q22.1	uncharacterized LOC100506558 /// matrilin 2	LOC100506558 /// MATN2	ENSG00000132561 /// OTTHUMG00000164795	4147 /// 100506558	602108	NP_002371 /// NP_085072 /// XP_005250977	NM_002380 /// NM_030583 /// XM_005250920 /// XR_108869 /// XR_133494 /// XR_171741	0001764 // neuron migration // inferred from electronic annotation /// 0007411 // axon guidance // inferred from electronic annotation /// 0008347 // glial cell migration // inferred from electronic annotation /// 0031104 // dendrite regeneration // inferred from electronic annotation /// 0031175 // neuron projection development // inferred from electronic annotation /// 0048678 // response to ax…	0005576 // extracellular region // inferred from electronic annotation /// 0005578 // proteinaceous extracellular matrix // non-traceable author statement /// 0005604 // basement membrane // inferred from electronic annotation /// 0031012 // extracellular matrix // inferred from direct assay /// 0031012 // extracellular matrix // inferred from sequence or structural similarity	0005509 // calcium ion binding // inferred from electronic annotation /// 0005515 // protein binding // inferred from physical interaction	---	IPR000742 // Epidermal growth factor-like domain // 7.9E-9 /// IPR000742 // Epidermal growth factor-like domain // 5.5E-9 /// IPR000742 // Epidermal growth factor-like domain // 8.3E-9 /// IPR000742 // Epidermal growth factor-like domain // 6.0E-9 /// IPR001881 // EGF-like calcium-binding domain // 1.0E-9 /// IPR001881 // EGF-like calcium-binding domain // 2.7E-9 /// IPR001881 // EGF-like calcium…
202357_s_at	1.530826707	2.115929689	1.861012536	UP	NM_001710	chr6:31913958-31919860 (+) // 99.92 // p21.33	complement factor B	CFB	ENSG00000239754 /// ENSG00000241253 /// ENSG00000241534 /// ENSG00000242335 /// ENSG00000243570 /// ENSG00000243649 /// ENSG00000244255 /// OTTHUMG00000004992 /// OTTHUMG00000031198 /// OTTHUMG00000031499 /// OTTHUMG00000137485 /// OTTHUMG00000149098 /// OTTHUMG00000149616 /// OTTHUMG00000159600	629	138470 /// 612924 /// 615489 /// 615561	NP_001701	NM_001710	0002376 // immune system process // inferred from electronic annotation /// 0006508 // proteolysis // inferred from electronic annotation /// 0006956 // complement activation // traceable author statement /// 0006957 // complement activation, alternative pathway // non-traceable author statement /// 0006957 // complement activation, alternative pathway // traceable author statement /// 0030449 //…	0005576 // extracellular region // traceable author statement /// 0005615 // extracellular space // inferred from direct assay /// 0005886 // plasma membrane // traceable author statement /// 0070062 // extracellular vesicular exosome // inferred from direct assay /// 0072562 // blood microparticle // inferred from direct assay	0001848 // complement binding // traceable author statement /// 0003824 // catalytic activity // inferred from electronic annotation /// 0004252 // serine-type endopeptidase activity // traceable author statement /// 0008233 // peptidase activity // inferred from electronic annotation /// 0008236 // serine-type peptidase activity // inferred from electronic annotation /// 0016787 // hydrolase act…	---	IPR000436 // Sushi/SCR/CCP // 5.9E-7 /// IPR000436 // Sushi/SCR/CCP // 4.0E-13 /// IPR000436 // Sushi/SCR/CCP // 2.0E-12 /// IPR000436 // Sushi/SCR/CCP // 2.1E-11 /// IPR000436 // Sushi/SCR/CCP // 1.3E-6 /// IPR000436 // Sushi/SCR/CCP // 9.3E-13 /// IPR000436 // Sushi/SCR/CCP // 4.5E-12 /// IPR000436 // Sushi/SCR/CCP // 1.5E-12 /// IPR000436 // Sushi/SCR/CCP // 8.0E-13 /// IPR000436 // Sushi/SCR/…
202363_at	2.031667875	1.081922349	1.065097841	UP	AF231124	chr5:136310991-136834249 (-) // 99.17 // q31.2	sparc/osteonectin, cwcv and kazal-like domains proteoglycan (testican) 1	SPOCK1	ENSG00000152377 /// OTTHUMG00000129157	6695	602264	NP_004589	NM_004598	0001558 // regulation of cell growth // non-traceable author statement /// 0001764 // neuron migration // inferred from sequence or structural similarity /// 0007155 // cell adhesion // non-traceable author statement /// 0007165 // signal transduction // inferred from electronic annotation /// 0007399 // nervous system development // non-traceable author statement /// 0010812 // negative regulati…	0005576 // extracellular region // inferred from electronic annotation /// 0005578 // proteinaceous extracellular matrix // inferred from electronic annotation /// 0005615 // extracellular space // inferred from direct assay /// 0005737 // cytoplasm // inferred from sequence or structural similarity /// 0014069 // postsynaptic density // non-traceable author statement /// 0016528 // sarcoplasm //…	0004867 // serine-type endopeptidase inhibitor activity // non-traceable author statement /// 0004869 // cysteine-type endopeptidase inhibitor activity // inferred from direct assay /// 0005509 // calcium ion binding // inferred from direct assay /// 0005515 // protein binding // inferred from electronic annotation /// 0008191 // metalloendopeptidase inhibitor activity // inferred from direct ass…	---	IPR000716 // Thyroglobulin type-1 // 3.9E-20 /// IPR002350 // Kazal domain // 6.6E-13 /// IPR002350 // Kazal domain // 3.2E-10 /// IPR019577 // SPARC/Testican, calcium-binding domain // 4.9E-34
202404_s_at	1.805435728	1.373472704	1.618318057	UP	NM_000089	chr7:94024206-94060544 (+) // 99.08 // q21.3	collagen, type I, alpha 2	COL1A2	ENSG00000164692 /// OTTHUMG00000148675	1278	120160 /// 130060 /// 166210 /// 166220 /// 166710 /// 225320 /// 259420	NP_000080	NM_000089	0001501 // skeletal system development // inferred from mutant phenotype /// 0001568 // blood vessel development // inferred from mutant phenotype /// 0007179 // transforming growth factor beta receptor signaling pathway // inferred from direct assay /// 0007266 // Rho protein signal transduction // inferred from direct assay /// 0007596 // blood coagulation // traceable author statement /// 0008…	0005576 // extracellular region // traceable author statement /// 0005578 // proteinaceous extracellular matrix // inferred from electronic annotation /// 0005581 // collagen trimer // inferred from electronic annotation /// 0005584 // collagen type I trimer // inferred from direct assay /// 0005584 // collagen type I trimer // inferred from mutant phenotype /// 0005584 // collagen type I trimer …	0005201 // extracellular matrix structural constituent // non-traceable author statement /// 0005515 // protein binding // inferred from physical interaction /// 0030674 // protein binding, bridging // inferred from mutant phenotype /// 0042802 // identical protein binding // inferred from direct assay /// 0046332 // SMAD binding // inferred from electronic annotation /// 0046872 // metal ion bin…	---	IPR000885 // Fibrillar collagen, C-terminal // 9.0E-96 /// IPR008160 // Collagen triple helix repeat // 1.4E-11 /// IPR008160 // Collagen triple helix repeat // 8.5E-13 /// IPR008160 // Collagen triple helix repeat // 1.6E-10 /// IPR008160 // Collagen triple helix repeat // 1.4E-11 /// IPR008160 // Collagen triple helix repeat // 9.0E-12 /// IPR008160 // Collagen triple helix repeat // 4.3E-12 //…
202435_s_at	2.682928393	1.396915868	1.962085716	UP	AU154504	chr2:38294651-38303710 (-) // 98.62 // p22.2	cytochrome P450, family 1, subfamily B, polypeptide 1	CYP1B1	ENSG00000138061 /// OTTHUMG00000100970	1545	231300 /// 600975 /// 601771 /// 604229	NP_000095	NM_000104	0001525 // angiogenesis // inferred from electronic annotation /// 0002930 // trabecular meshwork development // inferred from sequence or structural similarity /// 0006725 // cellular aromatic compound metabolic process // inferred from electronic annotation /// 0006805 // xenobiotic metabolic process // inferred from direct assay /// 0006805 // xenobiotic metabolic process // traceable author s…	0005739 // mitochondrion // inferred from sequence or structural similarity /// 0005783 // endoplasmic reticulum // inferred from electronic annotation /// 0005789 // endoplasmic reticulum membrane // traceable author statement /// 0016020 // membrane // inferred from electronic annotation /// 0031090 // organelle membrane // inferred from electronic annotation /// 0043231 // intracellular membra…	0004497 // monooxygenase activity // inferred from direct assay /// 0004497 // monooxygenase activity // traceable author statement /// 0005506 // iron ion binding // inferred from electronic annotation /// 0009055 // electron carrier activity // inferred from electronic annotation /// 0016491 // oxidoreductase activity // inferred from electronic annotation /// 0016705 // oxidoreductase activity…	---	IPR001128 // Cytochrome P450 // 2.5E-105
202436_s_at	2.821843073	2.680215343	2.533085748	UP	AU144855	chr2:38294651-38303710 (-) // 98.62 // p22.2	cytochrome P450, family 1, subfamily B, polypeptide 1	CYP1B1	OTTHUMG00000100970	1545	231300 /// 600975 /// 601771 /// 604229	NP_000095	NM_000104	0001525 // angiogenesis // inferred from electronic annotation /// 0002930 // trabecular meshwork development // inferred from sequence or structural similarity /// 0006725 // cellular aromatic compound metabolic process // inferred from electronic annotation /// 0006805 // xenobiotic metabolic process // inferred from direct assay /// 0006805 // xenobiotic metabolic process // traceable author s…	0005739 // mitochondrion // inferred from sequence or structural similarity /// 0005783 // endoplasmic reticulum // inferred from electronic annotation /// 0005789 // endoplasmic reticulum membrane // traceable author statement /// 0016020 // membrane // inferred from electronic annotation /// 0031090 // organelle membrane // inferred from electronic annotation /// 0043231 // intracellular membra…	0004497 // monooxygenase activity // inferred from direct assay /// 0004497 // monooxygenase activity // traceable author statement /// 0005506 // iron ion binding // inferred from electronic annotation /// 0009055 // electron carrier activity // inferred from electronic annotation /// 0016491 // oxidoreductase activity // inferred from electronic annotation /// 0016705 // oxidoreductase activity…	---	IPR001128 // Cytochrome P450 // 2.5E-105
202437_s_at	3.192069568	3.503820862	2.287740418	UP	NM_000104	chr2:38294745-38303292 (-) // 99.4 // p22.2	cytochrome P450, family 1, subfamily B, polypeptide 1	CYP1B1	OTTHUMG00000100970	1545	231300 /// 600975 /// 601771 /// 604229	NP_000095	NM_000104	0001525 // angiogenesis // inferred from electronic annotation /// 0002930 // trabecular meshwork development // inferred from sequence or structural similarity /// 0006725 // cellular aromatic compound metabolic process // inferred from electronic annotation /// 0006805 // xenobiotic metabolic process // inferred from direct assay /// 0006805 // xenobiotic metabolic process // traceable author s…	0005739 // mitochondrion // inferred from sequence or structural similarity /// 0005783 // endoplasmic reticulum // inferred from electronic annotation /// 0005789 // endoplasmic reticulum membrane // traceable author statement /// 0016020 // membrane // inferred from electronic annotation /// 0031090 // organelle membrane // inferred from electronic annotation /// 0043231 // intracellular membra…	0004497 // monooxygenase activity // inferred from direct assay /// 0004497 // monooxygenase activity // traceable author statement /// 0005506 // iron ion binding // inferred from electronic annotation /// 0009055 // electron carrier activity // inferred from electronic annotation /// 0016491 // oxidoreductase activity // inferred from electronic annotation /// 0016705 // oxidoreductase activity…	---	IPR001128 // Cytochrome P450 // 2.5E-105
202458_at	2.102582416	1.377506852	1.206510236	UP	NM_007173	chr11:86511602-86520212 (+) // 97.45 // q14.2	protease, serine, 23	PRSS23	ENSG00000150687 /// OTTHUMG00000167226	11098	---	NP_001280107 /// NP_001280108 /// NP_001280109 /// NP_009104 /// XP_005273784	NM_001293178 /// NM_001293179 /// NM_001293180 /// NM_007173 /// NR_120591 /// NR_120592 /// NR_120593 /// XM_005273727 /// XR_424260 /// XR_428964 /// XR_432738	0006508 // proteolysis // inferred from electronic annotation	0005576 // extracellular region // inferred from electronic annotation /// 0005634 // nucleus // inferred from direct assay /// 0070062 // extracellular vesicular exosome // inferred from direct assay	0003824 // catalytic activity // inferred from electronic annotation /// 0004252 // serine-type endopeptidase activity // inferred from electronic annotation /// 0008233 // peptidase activity // inferred from electronic annotation /// 0008236 // serine-type peptidase activity // inferred from electronic annotation /// 0016787 // hydrolase activity // inferred from electronic annotation	---	IPR001254 // Peptidase S1 // 8.7E-14
202524_s_at	1.522707516	1.692702269	1.192859259	UP	NM_014767	chr10:73818792-73848767 (-) // 97.61 // q22.1	sparc/osteonectin, cwcv and kazal-like domains proteoglycan (testican) 2	SPOCK2	ENSG00000107742 /// OTTHUMG00000018430	9806	607988	NP_001127906 /// NP_001231879 /// NP_055582 /// XP_005270359	NM_001134434 /// NM_001244950 /// NM_014767 /// XM_005270302	0007165 // signal transduction // inferred from electronic annotation /// 0007416 // synapse assembly // non-traceable author statement /// 0010811 // positive regulation of cell-substrate adhesion // inferred from electronic annotation /// 0019800 // peptide cross-linking via chondroitin 4-sulfate glycosaminoglycan // inferred from electronic annotation /// 0030198 // extracellular matrix organi…	0005576 // extracellular region // inferred from electronic annotation /// 0005578 // proteinaceous extracellular matrix // non-traceable author statement	0005509 // calcium ion binding // inferred from direct assay /// 0005515 // protein binding // inferred from electronic annotation /// 0005539 // glycosaminoglycan binding // inferred from electronic annotation /// 0050840 // extracellular matrix binding // inferred from electronic annotation	---	IPR000716 // Thyroglobulin type-1 // 3.1E-20 /// IPR002350 // Kazal domain // 1.7E-12 /// IPR002350 // Kazal domain // 2.2E-10 /// IPR019577 // SPARC/Testican, calcium-binding domain // 4.8E-34
202528_at	2.087757884	2.300952764	1.8185426	UP	NM_000403	chr1:24122089-24125926 (-) // 99.86 // p36.11	UDP-galactose-4-epimerase	GALE	ENSG00000117308 /// OTTHUMG00000002958	2582	230350 /// 606953	NP_000394 /// NP_001008217 /// NP_001121093	NM_000403 /// NM_001008216 /// NM_001127621	0005975 // carbohydrate metabolic process // traceable author statement /// 0006012 // galactose metabolic process // inferred from electronic annotation /// 0006694 // steroid biosynthetic process // inferred from electronic annotation /// 0008152 // metabolic process // inferred from electronic annotation /// 0009058 // biosynthetic process // inferred from electronic annotation /// 0019388 // …	0005829 // cytosol // traceable author statement /// 0070062 // extracellular vesicular exosome // inferred from direct assay	0003824 // catalytic activity // inferred from electronic annotation /// 0003854 // 3-beta-hydroxy-delta5-steroid dehydrogenase activity // inferred from electronic annotation /// 0003978 // UDP-glucose 4-epimerase activity // not recorded /// 0003978 // UDP-glucose 4-epimerase activity // inferred from direct assay /// 0008831 // dTDP-4-dehydrorhamnose reductase activity // inferred from electro…	COLANSYN-PWY // HumanCyc /// GALACTMETAB-PWY // HumanCyc /// P61-PWY // HumanCyc /// PWY-3821 // HumanCyc /// PWY-5514 // HumanCyc /// PWY-6317 // HumanCyc	IPR001509 // NAD-dependent epimerase/dehydratase, N-terminal domain // 1.9E-55 /// IPR002198 // Short-chain dehydrogenase/reductase SDR // 7.2E-14 /// IPR002225 // 3-beta hydroxysteroid dehydrogenase/isomerase // 1.1E-18 /// IPR003869 // Polysaccharide biosynthesis protein, CapD-like domain // 1.2E-13 /// IPR005913 // dTDP-4-dehydrorhamnose reductase // 4.7E-14 /// IPR013120 // Male sterility, NA…
202554_s_at	-1.506612027	-1.045734929	-1.106277987	DOWN	AL527430	chr1:110278352-110283629 (-) // 61.13 // p13.3	glutathione S-transferase mu 3 (brain)	GSTM3	ENSG00000134202 /// OTTHUMG00000011640	2947	138390	NP_000840	NM_000849 /// NR_024537	0006749 // glutathione metabolic process // inferred from direct assay /// 0006805 // xenobiotic metabolic process // traceable author statement /// 0008065 // establishment of blood-nerve barrier // traceable author statement /// 0008152 // metabolic process // inferred from electronic annotation /// 0018916 // nitrobenzene metabolic process // inferred from direct assay /// 0042178 // xenobioti…	0005634 // nucleus // inferred from direct assay /// 0005737 // cytoplasm // inferred from direct assay /// 0005829 // cytosol // traceable author statement /// 0070062 // extracellular vesicular exosome // inferred from direct assay	0004364 // glutathione transferase activity // inferred from direct assay /// 0005515 // protein binding // inferred from electronic annotation /// 0016740 // transferase activity // inferred from electronic annotation /// 0019899 // enzyme binding // inferred from physical interaction /// 0042802 // identical protein binding // inferred from physical interaction /// 0042803 // protein homodimeri…	Circadian_Exercise // GenMAPP /// PWY-4061 // HumanCyc	IPR004045 // Glutathione S-transferase, N-terminal // 1.1E-24 /// IPR004046 // Glutathione S-transferase, C-terminal // 2.3E-21
202609_at	1.72578286	1.188902357	1.272970622	UP	NM_004447	chr12:15773097-15942282 (-) // 99.95 // p12.3	epidermal growth factor receptor pathway substrate 8	EPS8	ENSG00000151491 /// OTTHUMG00000168787	2059	600206	NP_004438 /// XP_005253396 /// XP_005253397 /// XP_006719120	NM_004447 /// XM_005253339 /// XM_005253340 /// XM_006719057	0007165 // signal transduction // traceable author statement /// 0007173 // epidermal growth factor receptor signaling pathway // traceable author statement /// 0008283 // cell proliferation // traceable author statement /// 0008344 // adult locomotory behavior // inferred from electronic annotation /// 0008360 // regulation of cell shape // inferred from sequence or structural similarity /// 000…	0005737 // cytoplasm // inferred from electronic annotation /// 0005886 // plasma membrane // inferred from electronic annotation /// 0005938 // cell cortex // inferred from sequence or structural similarity /// 0014069 // postsynaptic density // inferred from electronic annotation /// 0016020 // membrane // inferred from electronic annotation /// 0017146 // N-methyl-D-aspartate selective glutama…	0003779 // actin binding // inferred from sequence or structural similarity /// 0005070 // SH3/SH2 adaptor activity // traceable author statement /// 0005515 // protein binding // inferred from physical interaction /// 0016301 // kinase activity // inferred from electronic annotation /// 0048365 // Rac GTPase binding // inferred from sequence or structural similarity	---	IPR001452 // SH3 domain // 4.0E-14 /// IPR006020 // PTB/PI domain // 1.6E-11 /// IPR006020 // PTB/PI domain // 5.3E-10 /// IPR011511 // Variant SH3 domain // 4.7E-10 /// IPR013625 // Tensin phosphotyrosine-binding domain // 1.1E-58 /// IPR013625 // Tensin phosphotyrosine-binding domain // 4.1E-57
202709_at	-1.684364189	-1.070579915	-1.403392503	DOWN	NM_002023	chr1:203309756-203317403 (-) // 98.95 // q32.1	fibromodulin	FMOD	ENSG00000122176 /// OTTHUMG00000035910	2331	600245	NP_002014	NM_002023 /// NR_103757	0005975 // carbohydrate metabolic process // traceable author statement /// 0007181 // transforming growth factor beta receptor complex assembly // traceable author statement /// 0018146 // keratan sulfate biosynthetic process // traceable author statement /// 0030198 // extracellular matrix organization // traceable author statement /// 0030203 // glycosaminoglycan metabolic process // traceable…	0005576 // extracellular region // traceable author statement /// 0005578 // proteinaceous extracellular matrix // inferred from electronic annotation /// 0005615 // extracellular space // inferred from direct assay /// 0005796 // Golgi lumen // traceable author statement /// 0031012 // extracellular matrix // inferred from direct assay /// 0043202 // lysosomal lumen // traceable author statement	0005515 // protein binding // inferred from electronic annotation	---	IPR000372 // Leucine-rich repeat-containing N-terminal // 1.3E-12 /// IPR001611 // Leucine-rich repeat // 5.3E-5 /// IPR001611 // Leucine-rich repeat // 4.9E-6 /// IPR001611 // Leucine-rich repeat // 7.2E-5 /// IPR001611 // Leucine-rich repeat // 9.7E-6 /// IPR001611 // Leucine-rich repeat // 9.1E-5
202733_at	1.835860601	1.674080109	1.682457764	UP	NM_004199	chr5:131528302-131562559 (-) // 98.81 // q31.1	uncharacterized LOC101927705 /// prolyl 4-hydroxylase, alpha polypeptide II	LOC101927705 /// P4HA2	ENSG00000072682 /// OTTHUMG00000059647	8974 /// 101927705	600608	NP_001017973 /// NP_001017974 /// NP_001136070 /// NP_001136071 /// NP_004190 /// XP_005272173 /// XP_005272174 /// XP_005272175 /// XP_005272176 /// XP_005272177 /// XP_005272179 /// XP_006714791 /// XP_006714792 /// XP_006714793 /// XP_006714794	NM_001017973 /// NM_001017974 /// NM_001142598 /// NM_001142599 /// NM_004199 /// XM_005272116 /// XM_005272117 /// XM_005272118 /// XM_005272119 /// XM_005272120 /// XM_005272122 /// XM_006714728 /// XM_006714729 /// XM_006714730 /// XM_006714731 /// XR_246585 /// XR_249830 /// XR_251870	0018401 // peptidyl-proline hydroxylation to 4-hydroxy-L-proline // inferred from electronic annotation /// 0019511 // peptidyl-proline hydroxylation // inferred from electronic annotation /// 0055114 // oxidation-reduction process // inferred from electronic annotation	0005634 // nucleus // inferred from direct assay /// 0005737 // cytoplasm // inferred from direct assay /// 0005783 // endoplasmic reticulum // inferred from direct assay /// 0005788 // endoplasmic reticulum lumen // inferred from electronic annotation /// 0043231 // intracellular membrane-bounded organelle // inferred from direct assay	0004656 // procollagen-proline 4-dioxygenase activity // inferred from electronic annotation /// 0005506 // iron ion binding // inferred from electronic annotation /// 0005515 // protein binding // inferred from electronic annotation /// 0009055 // electron carrier activity // traceable author statement /// 0016491 // oxidoreductase activity // inferred from electronic annotation /// 0016702 // o…	---	IPR005123 // Oxoglutarate/iron-dependent dioxygenase // 3.2E-15 /// IPR005123 // Oxoglutarate/iron-dependent dioxygenase // 2.3E-15 /// IPR013547 // Prolyl 4-hydroxylase alpha-subunit, N-terminal // 1.9E-45
202748_at	1.676029497	1.210899106	1.079670135	UP	NM_004120	chr1:89573682-89591686 (-) // 99.76 // p22.2	guanylate binding protein 2, interferon-inducible	GBP2	ENSG00000162645 /// OTTHUMG00000010662	2634	600412	NP_004111	NM_004120	0006184 // GTP catabolic process // inferred from electronic annotation /// 0006955 // immune response // traceable author statement /// 0019221 // cytokine-mediated signaling pathway // traceable author statement /// 0060333 // interferon-gamma-mediated signaling pathway // traceable author statement /// 0060337 // type I interferon signaling pathway // traceable author statement	0000139 // Golgi membrane // inferred from electronic annotation /// 0005634 // nucleus // inferred from electronic annotation /// 0005737 // cytoplasm // inferred from electronic annotation /// 0005794 // Golgi apparatus // inferred from electronic annotation /// 0005829 // cytosol // traceable author statement /// 0016020 // membrane // inferred from electronic annotation	0000166 // nucleotide binding // inferred from electronic annotation /// 0003924 // GTPase activity // inferred from electronic annotation /// 0005515 // protein binding // inferred from physical interaction /// 0005525 // GTP binding // inferred from electronic annotation	---	IPR003191 // Guanylate-binding protein, C-terminal // 9.0E-132 /// IPR015894 // Guanylate-binding protein, N-terminal // 3.7E-129
202833_s_at	3.417556331	3.89743647	3.77405374	UP	NM_000295	chr14:94844709-94849578 (-) // 98.22 // q32.13	serpin peptidase inhibitor, clade A (alpha-1 antiproteinase, antitrypsin), member 1	SERPINA1	ENSG00000197249 /// OTTHUMG00000150355	5265	107400 /// 606963 /// 613490	NP_000286 /// NP_001002235 /// NP_001002236 /// NP_001121172 /// NP_001121173 /// NP_001121174 /// NP_001121175 /// NP_001121176 /// NP_001121177 /// NP_001121178 /// NP_001121179	NM_000295 /// NM_001002235 /// NM_001002236 /// NM_001127700 /// NM_001127701 /// NM_001127702 /// NM_001127703 /// NM_001127704 /// NM_001127705 /// NM_001127706 /// NM_001127707	0001666 // response to hypoxia // inferred from electronic annotation /// 0002576 // platelet degranulation // traceable author statement /// 0006953 // acute-phase response // inferred from electronic annotation /// 0006954 // inflammatory response // inferred from electronic annotation /// 0007596 // blood coagulation // traceable author statement /// 0007599 // hemostasis // inferred from elec…	0005576 // extracellular region // non-traceable author statement /// 0005576 // extracellular region // traceable author statement /// 0005578 // proteinaceous extracellular matrix // inferred from electronic annotation /// 0005615 // extracellular space // inferred from direct assay /// 0005615 // extracellular space // inferred from mutant phenotype /// 0005783 // endoplasmic reticulum // infe…	0001948 // glycoprotein binding // inferred from physical interaction /// 0002020 // protease binding // inferred from physical interaction /// 0004866 // endopeptidase inhibitor activity // inferred from electronic annotation /// 0004867 // serine-type endopeptidase inhibitor activity // inferred from direct assay /// 0004867 // serine-type endopeptidase inhibitor activity // non-traceable autho…	---	IPR023796 // Serpin domain // 4.7E-122 /// IPR023796 // Serpin domain // 6.8E-82 /// IPR023796 // Serpin domain // 3.9E-99
202901_x_at	1.539508894	1.375469621	1.156439127	UP	BC002642	chr1:150704857-150738234 (-) // 80.88 // q21.3	cathepsin S	CTSS	ENSG00000163131 /// OTTHUMG00000035010	1520	116845	NP_001186668 /// NP_004070	NM_001199739 /// NM_004079	0002224 // toll-like receptor signaling pathway // traceable author statement /// 0002250 // adaptive immune response // inferred from expression pattern /// 0002474 // antigen processing and presentation of peptide antigen via MHC class I // traceable author statement /// 0002480 // antigen processing and presentation of exogenous peptide antigen via MHC class I, TAP-independent // traceable aut…	0005576 // extracellular region // non-traceable author statement /// 0005576 // extracellular region // traceable author statement /// 0005615 // extracellular space // inferred from direct assay /// 0005764 // lysosome // inferred from direct assay /// 0016020 // membrane // inferred from electronic annotation /// 0036021 // endolysosome lumen // traceable author statement /// 0043202 // lysoso…	0001968 // fibronectin binding // inferred from physical interaction /// 0004197 // cysteine-type endopeptidase activity // inferred from direct assay /// 0005518 // collagen binding // inferred from direct assay /// 0008233 // peptidase activity // inferred from electronic annotation /// 0008234 // cysteine-type peptidase activity // inferred from electronic annotation /// 0016787 // hydrolase a…	---	IPR000668 // Peptidase C1A, papain C-terminal // 8.9E-87 /// IPR013201 // Proteinase inhibitor I29, cathepsin propeptide // 2.5E-17
202908_at	-1.362410224	-1.030440779	-1.160511697	DOWN	NM_006005	chr4:6271576-6304992 (+) // 99.89 // p16.1	Wolfram syndrome 1 (wolframin)	WFS1	ENSG00000109501 /// OTTHUMG00000090431	7466	116400 /// 125853 /// 222300 /// 600965 /// 606201 /// 614296	NP_001139325 /// NP_005996	NM_001145853 /// NM_006005	0001822 // kidney development // inferred from mutant phenotype /// 0003091 // renal water homeostasis // inferred from mutant phenotype /// 0006983 // ER overload response // inferred by curator /// 0006983 // ER overload response // traceable author statement /// 0006987 // activation of signaling protein activity involved in unfolded protein response // traceable author statement /// 0007601 /…	0005783 // endoplasmic reticulum // inferred from sequence or structural similarity /// 0005789 // endoplasmic reticulum membrane // traceable author statement /// 0016020 // membrane // inferred from electronic annotation /// 0016021 // integral component of membrane // inferred from electronic annotation /// 0030176 // integral component of endoplasmic reticulum membrane // inferred from direct…	0005215 // transporter activity // inferred from sequence or structural similarity /// 0005516 // calmodulin binding // inferred from electronic annotation /// 0031625 // ubiquitin protein ligase binding // inferred from sequence or structural similarity /// 0033613 // activating transcription factor binding // inferred from sequence or structural similarity /// 0048306 // calcium-dependent prote…	---	---
202920_at	-2.202781912	-1.634123567	-1.695648586	DOWN	BF726212	chr4:113970869-114304892 (+) // 99.44 // q25	ankyrin 2, neuronal	ANK2	ENSG00000145362 /// OTTHUMG00000132912	287	106410 /// 600919	NP_001120965 /// NP_001139 /// NP_066187 /// XP_005262999 /// XP_005263002 /// XP_005263005 /// XP_006714250 /// XP_006714251 /// XP_006714252 /// XP_006714253 /// XP_006714254 /// XP_006714255 /// XP_006714256 /// XP_006714257	NM_001127493 /// NM_001148 /// NM_020977 /// XM_005262942 /// XM_005262945 /// XM_005262948 /// XM_006714187 /// XM_006714188 /// XM_006714189 /// XM_006714190 /// XM_006714191 /// XM_006714192 /// XM_006714193 /// XM_006714194	0002027 // regulation of heart rate // inferred from mutant phenotype /// 0003283 // atrial septum development // inferred from mutant phenotype /// 0006874 // cellular calcium ion homeostasis // inferred from sequence or structural similarity /// 0007165 // signal transduction // inferred from electronic annotation /// 0007399 // nervous system development // inferred from electronic annotation …	0005622 // intracellular // inferred from genetic interaction /// 0005737 // cytoplasm // inferred from electronic annotation /// 0005829 // cytosol // traceable author statement /// 0005856 // cytoskeleton // inferred from electronic annotation /// 0005886 // plasma membrane // inferred from sequence or structural similarity /// 0005887 // integral component of plasma membrane // inferred from e…	0005200 // structural constituent of cytoskeleton // inferred from electronic annotation /// 0005515 // protein binding // inferred from physical interaction /// 0015459 // potassium channel regulator activity // inferred from electronic annotation /// 0019899 // enzyme binding // inferred from physical interaction /// 0019901 // protein kinase binding // inferred from physical interaction /// 00…	---	IPR000488 // Death domain // 1.3E-23 /// IPR000488 // Death domain // 2.5E-23 /// IPR000488 // Death domain // 3.2E-24 /// IPR000488 // Death domain // 1.7E-24 /// IPR000906 // ZU5 domain // 1.2E-31 /// IPR000906 // ZU5 domain // 2.7E-22 /// IPR000906 // ZU5 domain // 2.2E-31 /// IPR000906 // ZU5 domain // 6.3E-22 /// IPR000906 // ZU5 domain // 3.9E-44 /// IPR002110 // Ankyrin repeat // 2.4E-9 //…
203021_at	1.801720477	2.059302451	2.242269544	UP	NM_003064	chr20:43880878-43883202 (-) // 85.35 // q13.12	secretory leukocyte peptidase inhibitor	SLPI	ENSG00000124107 /// OTTHUMG00000033075	6590	107285	NP_003055	NM_003064	0006508 // proteolysis // inferred from electronic annotation /// 0010466 // negative regulation of peptidase activity // inferred from electronic annotation /// 0010951 // negative regulation of endopeptidase activity // inferred from electronic annotation /// 0010951 // negative regulation of endopeptidase activity // traceable author statement /// 0032091 // negative regulation of protein bind…	0005576 // extracellular region // inferred from electronic annotation /// 0031012 // extracellular matrix // inferred from direct assay /// 0070062 // extracellular vesicular exosome // inferred from direct assay	0004866 // endopeptidase inhibitor activity // traceable author statement /// 0004867 // serine-type endopeptidase inhibitor activity // inferred from electronic annotation /// 0005515 // protein binding // inferred from physical interaction /// 0008233 // peptidase activity // inferred from electronic annotation /// 0019899 // enzyme binding // inferred from physical interaction /// 0030414 // p…	---	IPR008197 // Whey acidic protein-type 4-disulphide core // 1.9E-13 /// IPR008197 // Whey acidic protein-type 4-disulphide core // 1.8E-12
203060_s_at	-2.003998723	-2.23746188	-2.184925592	DOWN	AF074331	chr10:89419675-89507460 (+) // 89.67 // q23.2	3'-phosphoadenosine 5'-phosphosulfate synthase 2	PAPSS2	ENSG00000198682 /// OTTHUMG00000018683	9060	603005 /// 612847	NP_001015880 /// NP_004661	NM_001015880 /// NM_004670	0000103 // sulfate assimilation // inferred from electronic annotation /// 0001501 // skeletal system development // traceable author statement /// 0005975 // carbohydrate metabolic process // traceable author statement /// 0006805 // xenobiotic metabolic process // traceable author statement /// 0007596 // blood coagulation // inferred from electronic annotation /// 0008152 // metabolic process …	0005829 // cytosol // traceable author statement	0000166 // nucleotide binding // inferred from electronic annotation /// 0003824 // catalytic activity // inferred from electronic annotation /// 0004020 // adenylylsulfate kinase activity // inferred from electronic annotation /// 0004781 // sulfate adenylyltransferase (ATP) activity // inferred from sequence or structural similarity /// 0005524 // ATP binding // inferred from electronic annotat…	DISSULFRED-PWY // MetaCyc /// P224-PWY // MetaCyc /// PWY-5278 // MetaCyc /// PWY-5340 // HumanCyc /// PWY-5340 // MetaCyc /// PWY-6683 // MetaCyc /// SULFMETII-PWY // MetaCyc	IPR002891 // Adenylylsulphate kinase // 3.4E-75 /// IPR002891 // Adenylylsulphate kinase // 3.5E-75 /// IPR024951 // Sulphate adenylyltransferase catalytic domain // 1.5E-98 /// IPR024951 // Sulphate adenylyltransferase catalytic domain // 9.0E-99
203083_at	1.339750533	1.174050761	1.012076859	UP	NM_003247	chr6:169615882-169654128 (-) // 93.95 // q27	thrombospondin 2	THBS2	ENSG00000186340 /// OTTHUMG00000045408	7058	188061 /// 603932	NP_003238	NM_003247	0007155 // cell adhesion // inferred from electronic annotation /// 0016525 // negative regulation of angiogenesis // inferred from direct assay /// 0051965 // positive regulation of synapse assembly // inferred from electronic annotation	0005576 // extracellular region // traceable author statement /// 0005604 // basement membrane // inferred from electronic annotation /// 0031012 // extracellular matrix // inferred from electronic annotation	0005509 // calcium ion binding // inferred from electronic annotation /// 0005515 // protein binding // inferred from physical interaction /// 0008201 // heparin binding // inferred from electronic annotation	---	IPR000742 // Epidermal growth factor-like domain // 6.0E-9 /// IPR000884 // Thrombospondin, type 1 repeat // 1.2E-15 /// IPR000884 // Thrombospondin, type 1 repeat // 7.7E-19 /// IPR000884 // Thrombospondin, type 1 repeat // 2.2E-19 /// IPR001007 // von Willebrand factor, type C // 2.6E-17 /// IPR001881 // EGF-like calcium-binding domain // 5.8E-10 /// IPR003367 // Thrombospondin, type 3-like rep…
203126_at	-1.711964307	-1.266338403	-1.23025499	DOWN	NM_014214	chr18:11981454-12030876 (+) // 98.8 // p11.21	inositol(myo)-1(or 4)-monophosphatase 2	IMPA2	ENSG00000141401 /// OTTHUMG00000131693	3613	605922	NP_055029	NM_014214	0006021 // inositol biosynthetic process // inferred from electronic annotation /// 0006796 // phosphate-containing compound metabolic process // traceable author statement /// 0007165 // signal transduction // traceable author statement /// 0043647 // inositol phosphate metabolic process // traceable author statement /// 0044281 // small molecule metabolic process // traceable author statement /…	0005737 // cytoplasm // inferred from direct assay /// 0005829 // cytosol // traceable author statement	0008934 // inositol monophosphate 1-phosphatase activity // inferred from direct assay /// 0016787 // hydrolase activity // inferred from electronic annotation /// 0042803 // protein homodimerization activity // inferred from physical interaction /// 0046872 // metal ion binding // inferred from electronic annotation /// 0052832 // inositol monophosphate 3-phosphatase activity // inferred from el…	PWY-2301 // HumanCyc	IPR000760 // Inositol monophosphatase // 1.4E-84 /// IPR000760 // Inositol monophosphatase // 2.2E-38
203178_at	-1.871010442	-1.303840865	-1.444372022	DOWN	NM_001482	chr15:45653323-45670706 (-) // 97.68 // q21.1	glycine amidinotransferase (L-arginine:glycine amidinotransferase)	GATM	ENSG00000171766 /// OTTHUMG00000131427	2628	602360 /// 612718	NP_001473	NM_001482 /// XR_424635 /// XR_429525 /// XR_433091	0006600 // creatine metabolic process // traceable author statement /// 0006601 // creatine biosynthetic process // inferred from direct assay /// 0006601 // creatine biosynthetic process // inferred from electronic annotation /// 0006979 // response to oxidative stress // inferred from electronic annotation /// 0007584 // response to nutrient // inferred from electronic annotation /// 0008152 //…	0005737 // cytoplasm // inferred from electronic annotation /// 0005739 // mitochondrion // inferred from electronic annotation /// 0005743 // mitochondrial inner membrane // inferred from electronic annotation /// 0005758 // mitochondrial intermembrane space // inferred from direct assay /// 0005758 // mitochondrial intermembrane space // traceable author statement /// 0016020 // membrane // inf…	0015067 // amidinotransferase activity // inferred from electronic annotation /// 0015068 // glycine amidinotransferase activity // inferred from direct assay /// 0015068 // glycine amidinotransferase activity // traceable author statement /// 0016740 // transferase activity // inferred from electronic annotation /// 0016813 // hydrolase activity, acting on carbon-nitrogen (but not peptide) bonds…	GLYCGREAT-PWY // HumanCyc	---
203180_at	2.819191739	1.684349095	2.648944042	UP	NM_000693	chr15:101420060-101456829 (+) // 98.84 // q26.3	aldehyde dehydrogenase 1 family, member A3	ALDH1A3	ENSG00000184254 /// OTTHUMG00000186439	220	600463 /// 615113	NP_000684 /// NP_001280744	NM_000693 /// NM_001037224 /// NM_001293815 /// XR_109231 /// XR_111558 /// XR_172102 /// XR_243247 /// XR_248182 /// XR_253467	0002072 // optic cup morphogenesis involved in camera-type eye development // inferred from electronic annotation /// 0002138 // retinoic acid biosynthetic process // inferred from electronic annotation /// 0007626 // locomotory behavior // inferred from electronic annotation /// 0008152 // metabolic process // inferred from electronic annotation /// 0021768 // nucleus accumbens development // in…	0005737 // cytoplasm // inferred from direct assay	0004029 // aldehyde dehydrogenase (NAD) activity // inferred from electronic annotation /// 0004030 // aldehyde dehydrogenase [NAD(P)+] activity // inferred from direct assay /// 0016491 // oxidoreductase activity // inferred from electronic annotation /// 0016620 // oxidoreductase activity, acting on the aldehyde or oxo group of donors, NAD or NADP as acceptor // inferred from electronic annotat…	---	IPR015590 // Aldehyde dehydrogenase domain // 3.0E-193 /// IPR015590 // Aldehyde dehydrogenase domain // 3.6E-18 /// IPR015590 // Aldehyde dehydrogenase domain // 1.4E-124
203234_at	1.684585118	1.991162425	1.254036282	UP	NM_003364	chr7:48128861-48148015 (+) // 99.33 // p12.3	uridine phosphorylase 1	UPP1	ENSG00000183696 /// OTTHUMG00000129253	7378	191730	NP_001274355 /// NP_001274357 /// NP_001274358 /// NP_001274359 /// NP_003355 /// XP_005249895 /// XP_006715834	NM_001287426 /// NM_001287428 /// NM_001287429 /// NM_001287430 /// NM_003364 /// NM_181597 /// NR_109837 /// XM_005249838 /// XM_006715771	0006139 // nucleobase-containing compound metabolic process // traceable author statement /// 0006206 // pyrimidine nucleobase metabolic process // traceable author statement /// 0006220 // pyrimidine nucleotide metabolic process // inferred from electronic annotation /// 0009116 // nucleoside metabolic process // inferred from electronic annotation /// 0009166 // nucleotide catabolic process // …	0005737 // cytoplasm // inferred from electronic annotation /// 0005829 // cytosol // traceable author statement	0003824 // catalytic activity // inferred from electronic annotation /// 0004850 // uridine phosphorylase activity // inferred from electronic annotation /// 0016740 // transferase activity // inferred from electronic annotation /// 0016757 // transferase activity, transferring glycosyl groups // inferred from electronic annotation /// 0016763 // transferase activity, transferring pentosyl groups…	DRIBOPMET-PWY // HumanCyc /// PWY0-1295 // HumanCyc /// PWY0-163 // HumanCyc	IPR000845 // Nucleoside phosphorylase domain // 4.8E-33
203240_at	-2.150086754	-1.285119669	-1.273201533	DOWN	NM_003890	chr19:40353970-40440533 (-) // 99.79 // q13.2	Fc fragment of IgG binding protein	FCGBP	OTTHUMG00000182580	8857	---	NP_003881	NM_003890	---	0005576 // extracellular region // inferred from electronic annotation /// 0005737 // cytoplasm // inferred from direct assay /// 0070062 // extracellular vesicular exosome // inferred from direct assay	0005515 // protein binding // inferred from physical interaction	---	IPR001846 // von Willebrand factor, type D domain // 1.1E-39 /// IPR001846 // von Willebrand factor, type D domain // 1.4E-33 /// IPR001846 // von Willebrand factor, type D domain // 4.2E-39 /// IPR001846 // von Willebrand factor, type D domain // 9.2E-36 /// IPR001846 // von Willebrand factor, type D domain // 2.7E-33 /// IPR001846 // von Willebrand factor, type D domain // 3.9E-38 /// IPR001846…
203256_at	2.436603207	2.676765285	2.904140642	UP	NM_001793	chr16:68679229-68732931 (+) // 99.78 // q22.1	cadherin 3, type 1, P-cadherin (placental)	CDH3	ENSG00000062038 /// OTTHUMG00000137560	1001	114021 /// 225280 /// 601553	NP_001784	NM_001793	0001895 // retina homeostasis // inferred from mutant phenotype /// 0007155 // cell adhesion // traceable author statement /// 0007156 // homophilic cell adhesion // inferred from electronic annotation /// 0007601 // visual perception // inferred from electronic annotation /// 0010628 // positive regulation of gene expression // inferred from mutant phenotype /// 0010838 // positive regulation of…	0005737 // cytoplasm // inferred from electronic annotation /// 0005886 // plasma membrane // inferred from direct assay /// 0005886 // plasma membrane // traceable author statement /// 0005913 // cell-cell adherens junction // inferred from electronic annotation /// 0016020 // membrane // inferred from electronic annotation /// 0016021 // integral component of membrane // inferred from electroni…	0005509 // calcium ion binding // inferred from electronic annotation /// 0046872 // metal ion binding // inferred from electronic annotation	---	IPR000233 // Cadherin, cytoplasmic domain // 3.0E-52 /// IPR000233 // Cadherin, cytoplasmic domain // 5.3E-17 /// IPR002126 // Cadherin // 1.7E-16 /// IPR002126 // Cadherin // 2.0E-23 /// IPR002126 // Cadherin // 8.9E-22 /// IPR002126 // Cadherin // 1.8E-21 /// IPR002126 // Cadherin // 1.6E-16 /// IPR002126 // Cadherin // 1.8E-23 /// IPR002126 // Cadherin // 8.3E-22 /// IPR002126 // Cadherin // 1…
203349_s_at	1.629193543	1.513970891	1.064965515	UP	NM_004454	chr3:185764109-185826877 (-) // 93.24 // q27.2	ets variant 5	ETV5	ENSG00000244405 /// OTTHUMG00000156639	2119	601600	NP_004445	NM_004454	0006355 // regulation of transcription, DNA-templated // inferred from electronic annotation /// 0006357 // regulation of transcription from RNA polymerase II promoter // not recorded /// 0006366 // transcription from RNA polymerase II promoter // not recorded /// 0007274 // neuromuscular synaptic transmission // inferred from electronic annotation /// 0007610 // behavior // inferred from electro…	0005634 // nucleus // inferred from direct assay	0000977 // RNA polymerase II regulatory region sequence-specific DNA binding // inferred from mutant phenotype /// 0000981 // sequence-specific DNA binding RNA polymerase II transcription factor activity // not recorded /// 0001228 // RNA polymerase II transcription regulatory region sequence-specific DNA binding transcription factor activity involved in positive regulation of transcription // in…	---	IPR000418 // Ets domain // 3.1E-41 /// IPR006715 // PEA3-type ETS-domain transcription factor, N-terminal // 7.3E-156
203355_s_at	2.014338727	2.158873051	1.997012281	UP	NM_015310	chr8:18388210-18725320 (-) // 98.57 // p22	pleckstrin and Sec7 domain containing 3	PSD3	ENSG00000156011 /// OTTHUMG00000163711	23362	614440	NP_056125 /// NP_996792 /// XP_005273518 /// XP_006716381 /// XP_006716382 /// XP_006716383 /// XP_006716384 /// XP_006716385	NM_015310 /// NM_206909 /// XM_005273461 /// XM_006716318 /// XM_006716319 /// XM_006716320 /// XM_006716321 /// XM_006716322	0016192 // vesicle-mediated transport // not recorded /// 0030182 // neuron differentiation // not recorded /// 0032012 // regulation of ARF protein signal transduction // inferred from electronic annotation /// 0043087 // regulation of GTPase activity // not recorded /// 0043087 // regulation of GTPase activity // inferred from electronic annotation /// 0043547 // positive regulation of GTPase a…	0005802 // trans-Golgi network // not recorded /// 0005886 // plasma membrane // inferred from electronic annotation /// 0014069 // postsynaptic density // inferred from electronic annotation /// 0016020 // membrane // inferred from electronic annotation /// 0030054 // cell junction // not recorded /// 0045202 // synapse // inferred from electronic annotation /// 0045211 // postsynaptic membrane …	0005085 // guanyl-nucleotide exchange factor activity // inferred from electronic annotation /// 0005086 // ARF guanyl-nucleotide exchange factor activity // not recorded /// 0005543 // phospholipid binding // inferred from electronic annotation	Proteasome_Degradation // GenMAPP	IPR000904 // Sec7 domain // 8.0E-54 /// IPR000904 // Sec7 domain // 2.2E-54 /// IPR000904 // Sec7 domain // 7.2E-54 /// IPR000904 // Sec7 domain // 4.3E-52 /// IPR001849 // Pleckstrin homology domain // 2.8E-16 /// IPR001849 // Pleckstrin homology domain // 9.5E-17 /// IPR001849 // Pleckstrin homology domain // 2.7E-17 /// IPR001849 // Pleckstrin homology domain // 2.5E-16 /// IPR001849 // Plecks…
203382_s_at	2.341215705	2.120499364	1.293179631	UP	NM_000041	chr19:45409061-45412649 (+) // 99.91 // q13.32	apolipoprotein E	APOE	ENSG00000130203 /// OTTHUMG00000128901	348	104310 /// 107741 /// 269600 /// 603075 /// 606889 /// 611771	NP_000032 /// XP_005258924	NM_000041 /// XM_005258867	0000302 // response to reactive oxygen species // non-traceable author statement /// 0001523 // retinoid metabolic process // traceable author statement /// 0001937 // negative regulation of endothelial cell proliferation // inferred from direct assay /// 0002021 // response to dietary excess // inferred from electronic annotation /// 0006629 // lipid metabolic process // inferred from electronic…	0005576 // extracellular region // traceable author statement /// 0005615 // extracellular space // inferred from direct assay /// 0005634 // nucleus // inferred from direct assay /// 0005737 // cytoplasm // non-traceable author statement /// 0005737 // cytoplasm // traceable author statement /// 0005769 // early endosome // traceable author statement /// 0005770 // late endosome // inferred from…	0001540 // beta-amyloid binding // inferred from direct assay /// 0005319 // lipid transporter activity // inferred from direct assay /// 0005515 // protein binding // inferred from physical interaction /// 0005543 // phospholipid binding // inferred from direct assay /// 0008201 // heparin binding // inferred from direct assay /// 0008289 // lipid binding // inferred from direct assay /// 001620…	Statin_Pathway_PharmGKB // GenMAPP	IPR000074 // Apolipoprotein A1/A4/E // 5.3E-64
203386_at	-1.233629371	-1.48692881	-1.380649871	DOWN	AI650848	chr13:75858811-76056250 (-) // 98.61 // q22.2	TBC1 domain family, member 4	TBC1D4	ENSG00000136111 /// OTTHUMG00000017088	9882	612465	NP_001273587 /// NP_001273588 /// NP_055647 /// XP_005266660 /// XP_005266662 /// XP_006719965 /// XP_006719966	NM_001286658 /// NM_001286659 /// NM_014832 /// XM_005266603 /// XM_005266605 /// XM_006719902 /// XM_006719903	0016192 // vesicle-mediated transport // inferred from mutant phenotype /// 0031339 // negative regulation of vesicle fusion // inferred from electronic annotation /// 0032313 // regulation of Rab GTPase activity // inferred from electronic annotation /// 0032851 // positive regulation of Rab GTPase activity // inferred from electronic annotation /// 0032869 // cellular response to insulin stimul…	0005737 // cytoplasm // inferred from direct assay /// 0030659 // cytoplasmic vesicle membrane // traceable author statement /// 0031988 // membrane-bounded vesicle // inferred from electronic annotation /// 0070062 // extracellular vesicular exosome // inferred from direct assay	0005096 // GTPase activator activity // inferred from electronic annotation /// 0005097 // Rab GTPase activator activity // inferred from electronic annotation /// 0005515 // protein binding // inferred from electronic annotation	---	IPR000195 // Rab-GTPase-TBC domain // 5.7E-54 /// IPR000195 // Rab-GTPase-TBC domain // 5.7E-54 /// IPR000195 // Rab-GTPase-TBC domain // 5.4E-54 /// IPR006020 // PTB/PI domain // 1.6E-9 /// IPR006020 // PTB/PI domain // 5.2E-12 /// IPR006020 // PTB/PI domain // 1.5E-9 /// IPR006020 // PTB/PI domain // 4.9E-12 /// IPR021785 // Protein of unknown function DUF3350 // 7.0E-30 /// IPR021785 // Protei…
203387_s_at	-1.584929078	-1.663754871	-1.646306992	DOWN	NM_014832	chr13:75859252-76056250 (-) // 99.05 // q22.2	TBC1 domain family, member 4	TBC1D4	ENSG00000136111 /// OTTHUMG00000017088	9882	612465	NP_001273587 /// NP_001273588 /// NP_055647 /// XP_005266660 /// XP_005266662 /// XP_006719965 /// XP_006719966	NM_001286658 /// NM_001286659 /// NM_014832 /// XM_005266603 /// XM_005266605 /// XM_006719902 /// XM_006719903	0016192 // vesicle-mediated transport // inferred from mutant phenotype /// 0031339 // negative regulation of vesicle fusion // inferred from electronic annotation /// 0032313 // regulation of Rab GTPase activity // inferred from electronic annotation /// 0032851 // positive regulation of Rab GTPase activity // inferred from electronic annotation /// 0032869 // cellular response to insulin stimul…	0005737 // cytoplasm // inferred from direct assay /// 0030659 // cytoplasmic vesicle membrane // traceable author statement /// 0031988 // membrane-bounded vesicle // inferred from electronic annotation /// 0070062 // extracellular vesicular exosome // inferred from direct assay	0005096 // GTPase activator activity // inferred from electronic annotation /// 0005097 // Rab GTPase activator activity // inferred from electronic annotation /// 0005515 // protein binding // inferred from electronic annotation	---	IPR000195 // Rab-GTPase-TBC domain // 5.7E-54 /// IPR000195 // Rab-GTPase-TBC domain // 5.7E-54 /// IPR000195 // Rab-GTPase-TBC domain // 5.4E-54 /// IPR006020 // PTB/PI domain // 1.6E-9 /// IPR006020 // PTB/PI domain // 5.2E-12 /// IPR006020 // PTB/PI domain // 1.5E-9 /// IPR006020 // PTB/PI domain // 4.9E-12 /// IPR021785 // Protein of unknown function DUF3350 // 7.0E-30 /// IPR021785 // Protei…
203409_at	1.346080505	1.223619256	1.463846463	UP	NM_000107	chr11:47236512-47260763 (+) // 99.89 // p11.2	damage-specific DNA binding protein 2, 48kDa	DDB2	ENSG00000134574	1643	278740 /// 600811	NP_000098 /// XP_005252865 /// XP_006718224	NM_000107 /// XM_005252808 /// XM_006718161 /// XR_242780	0000209 // protein polyubiquitination // inferred from direct assay /// 0000718 // nucleotide-excision repair, DNA damage removal // traceable author statement /// 0006281 // DNA repair // traceable author statement /// 0006289 // nucleotide-excision repair // traceable author statement /// 0006290 // pyrimidine dimer repair // inferred from electronic annotation /// 0006974 // cellular response …	0005634 // nucleus // inferred from electronic annotation /// 0005654 // nucleoplasm // traceable author statement /// 0031465 // Cul4B-RING E3 ubiquitin ligase complex // inferred from direct assay /// 0043234 // protein complex // inferred from direct assay	0003677 // DNA binding // traceable author statement /// 0003684 // damaged DNA binding // inferred from direct assay /// 0004842 // ubiquitin-protein transferase activity // inferred from direct assay /// 0005515 // protein binding // inferred from physical interaction	---	IPR001680 // WD40 repeat // 2.9E-6 /// IPR001680 // WD40 repeat // 8.1E-11 /// IPR001680 // WD40 repeat // 5.7E-6 /// IPR001680 // WD40 repeat // 1.4E-6
203413_at	1.693340891	1.778661706	1.489245205	UP	NM_006159	chr12:44902064-45270138 (-) // 99.87 // q12	NEL-like 2 (chicken)	NELL2	ENSG00000184613 /// OTTHUMG00000169464	4753	602320	NP_001138579 /// NP_001138580 /// NP_001138581 /// NP_001138582 /// NP_006150 /// XP_005268962	NM_001145107 /// NM_001145108 /// NM_001145109 /// NM_001145110 /// NM_006159 /// XM_005268905	0007155 // cell adhesion // non-traceable author statement /// 0016310 // phosphorylation // inferred from electronic annotation	0005576 // extracellular region // inferred from electronic annotation	0005198 // structural molecule activity // non-traceable author statement /// 0005509 // calcium ion binding // inferred from electronic annotation /// 0005515 // protein binding // inferred from physical interaction /// 0016301 // kinase activity // inferred from electronic annotation	---	IPR001007 // von Willebrand factor, type C // 1.5E-13 /// IPR001007 // von Willebrand factor, type C // 1.5E-12 /// IPR001007 // von Willebrand factor, type C // 1.4E-13 /// IPR001007 // von Willebrand factor, type C // 1.4E-12 /// IPR001007 // von Willebrand factor, type C // 1.5E-13 /// IPR001007 // von Willebrand factor, type C // 1.5E-12 /// IPR001791 // Laminin G domain // 6.0E-12 /// IPR001…
203440_at	2.520135335	1.616519987	1.534984721	UP	M34064	chr18:25530933-25591878 (-) // 98.03 // q12.1	cadherin 2, type 1, N-cadherin (neuronal)	CDH2	ENSG00000170558 /// OTTHUMG00000059940	1000	114020	NP_001783 /// XP_005258238 /// XP_005258239	NM_001792 /// XM_005258181 /// XM_005258182	0007155 // cell adhesion // traceable author statement /// 0007156 // homophilic cell adhesion // inferred from electronic annotation /// 0007157 // heterophilic cell-cell adhesion // inferred from electronic annotation /// 0016339 // calcium-dependent cell-cell adhesion // inferred from electronic annotation /// 0016477 // cell migration // inferred from electronic annotation /// 0034329 // cell…	0005886 // plasma membrane // traceable author statement /// 0005911 // cell-cell junction // inferred from direct assay /// 0005912 // adherens junction // inferred from electronic annotation /// 0005913 // cell-cell adherens junction // inferred from direct assay /// 0005916 // fascia adherens // inferred from electronic annotation /// 0014704 // intercalated disc // inferred from sequence or s…	0005509 // calcium ion binding // inferred from electronic annotation /// 0005515 // protein binding // inferred from physical interaction /// 0008013 // beta-catenin binding // traceable author statement /// 0019903 // protein phosphatase binding // inferred from electronic annotation /// 0045294 // alpha-catenin binding // inferred from physical interaction /// 0045295 // gamma-catenin binding …	---	IPR000233 // Cadherin, cytoplasmic domain // 1.5E-58 /// IPR002126 // Cadherin // 1.1E-16 /// IPR002126 // Cadherin // 4.5E-26 /// IPR002126 // Cadherin // 5.4E-23 /// IPR002126 // Cadherin // 5.4E-22 /// IPR002126 // Cadherin // 1.6E-11 /// IPR014868 // Cadherin prodomain // 4.0E-35
203474_at	-1.504882029	-1.479389324	-1.775219748	DOWN	NM_006633	chr5:75699148-76003955 (+) // 99.29 // q13.3	IQ motif containing GTPase activating protein 2	IQGAP2	ENSG00000145703 /// OTTHUMG00000162432	10788	605401	NP_001272389 /// NP_001272390 /// NP_001272391 /// NP_006624 /// XP_005248466 /// XP_005248467 /// XP_005248468 /// XP_005248470 /// XP_005248471 /// XP_006714585	NM_001285460 /// NM_001285461 /// NM_001285462 /// NM_006633 /// XM_005248409 /// XM_005248410 /// XM_005248411 /// XM_005248413 /// XM_005248414 /// XM_006714522	0007165 // signal transduction // traceable author statement /// 0007264 // small GTPase mediated signal transduction // inferred from electronic annotation /// 0032320 // positive regulation of Ras GTPase activity // inferred from electronic annotation /// 0043086 // negative regulation of catalytic activity // traceable author statement /// 0043547 // positive regulation of GTPase activity // i…	0005622 // intracellular // inferred from electronic annotation /// 0005874 // microtubule // inferred from direct assay /// 0005902 // microvillus // inferred from electronic annotation /// 0015629 // actin cytoskeleton // traceable author statement /// 0070062 // extracellular vesicular exosome // inferred from direct assay	0003779 // actin binding // traceable author statement /// 0005095 // GTPase inhibitor activity // traceable author statement /// 0005096 // GTPase activator activity // inferred from electronic annotation /// 0005099 // Ras GTPase activator activity // inferred from electronic annotation /// 0005515 // protein binding // inferred from electronic annotation /// 0005516 // calmodulin binding // in…	G13_Signaling_Pathway // GenMAPP	IPR000048 // IQ motif, EF-hand binding site // 4.4E-8 /// IPR000048 // IQ motif, EF-hand binding site // 5.8E-7 /// IPR000048 // IQ motif, EF-hand binding site // 2.8E-7 /// IPR000048 // IQ motif, EF-hand binding site // 4.7E-5 /// IPR000593 // RasGAP protein, C-terminal // 3.2E-45 /// IPR000593 // RasGAP protein, C-terminal // 1.5E-45 /// IPR001715 // Calponin homology domain // 1.6E-14 /// IPR0…
203510_at	1.835029566	1.904814053	1.80713509	UP	BG170541	chr7:116312458-116438433 (+) // 94.92 // q31.2	MET proto-oncogene, receptor tyrosine kinase	MET	ENSG00000105976 /// OTTHUMG00000023299	4233	114550 /// 164860 /// 605074	NP_000236 /// NP_001120972 /// XP_006716051 /// XP_006716052 /// XP_006716053 /// XP_006716054	NM_000245 /// NM_001127500 /// XM_006715988 /// XM_006715989 /// XM_006715990 /// XM_006715991	0000187 // activation of MAPK activity // inferred from electronic annotation /// 0001889 // liver development // inferred from electronic annotation /// 0001890 // placenta development // inferred from electronic annotation /// 0006468 // protein phosphorylation // inferred from electronic annotation /// 0007165 // signal transduction // traceable author statement /// 0007166 // cell surface rec…	0005576 // extracellular region // inferred from electronic annotation /// 0005886 // plasma membrane // traceable author statement /// 0005887 // integral component of plasma membrane // traceable author statement /// 0009925 // basal plasma membrane // inferred from direct assay /// 0016020 // membrane // inferred from electronic annotation /// 0016021 // integral component of membrane // non-t…	0000166 // nucleotide binding // inferred from electronic annotation /// 0004672 // protein kinase activity // inferred from electronic annotation /// 0004713 // protein tyrosine kinase activity // non-traceable author statement /// 0004713 // protein tyrosine kinase activity // traceable author statement /// 0004714 // transmembrane receptor protein tyrosine kinase activity // inferred from elec…	---	IPR000719 // Protein kinase domain // 4.0E-46 /// IPR001245 // Serine-threonine/tyrosine-protein kinase catalytic domain // 1.9E-96 /// IPR001627 // Sema domain // 5.1E-110 /// IPR002165 // Plexin // 1.6E-10 /// IPR002909 // IPT domain // 2.4E-16 /// IPR002909 // IPT domain // 3.7E-17 /// IPR002909 // IPT domain // 1.2E-10
203638_s_at	-2.132674265	-1.116756449	-1.208096214	DOWN	NM_022969	chr10:123237855-123357917 (-) // 97.62 // q26.13	fibroblast growth factor receptor 2	FGFR2	ENSG00000066468 /// OTTHUMG00000019175	2263	101200 /// 101400 /// 101600 /// 123150 /// 123500 /// 123790 /// 149730 /// 176943 /// 207410 /// 609579 /// 613659 /// 614592	NP_000132 /// NP_001138385 /// NP_001138386 /// NP_001138387 /// NP_001138388 /// NP_001138389 /// NP_001138390 /// NP_001138391 /// NP_075259 /// NP_075418 /// XP_006717771 /// XP_006717772 /// XP_006717773 /// XP_006717774 /// XP_006717775 /// XP_006717776	NM_000141 /// NM_001144913 /// NM_001144914 /// NM_001144915 /// NM_001144916 /// NM_001144917 /// NM_001144918 /// NM_001144919 /// NM_022970 /// NM_022971 /// NM_022972 /// NM_022973 /// NM_022974 /// NM_022975 /// NM_022976 /// NM_023028 /// NM_023029 /// NM_023030 /// NR_073009 /// XM_006717708 /// XM_006717709 /// XM_006717710 /// XM_006717711 /// XM_006717712 /// XM_006717713	0000122 // negative regulation of transcription from RNA polymerase II promoter // inferred from sequence or structural similarity /// 0001525 // angiogenesis // inferred from sequence or structural similarity /// 0001657 // ureteric bud development // inferred from sequence or structural similarity /// 0001701 // in utero embryonic development // inferred from sequence or structural similarity /…	0005576 // extracellular region // inferred from electronic annotation /// 0005634 // nucleus // inferred from direct assay /// 0005730 // nucleolus // inferred from direct assay /// 0005737 // cytoplasm // inferred from direct assay /// 0005794 // Golgi apparatus // inferred from electronic annotation /// 0005886 // plasma membrane // traceable author statement /// 0005887 // integral component …	0000166 // nucleotide binding // inferred from electronic annotation /// 0004672 // protein kinase activity // inferred from electronic annotation /// 0004713 // protein tyrosine kinase activity // non-traceable author statement /// 0004714 // transmembrane receptor protein tyrosine kinase activity // inferred from electronic annotation /// 0005007 // fibroblast growth factor-activated receptor a…	---	IPR000719 // Protein kinase domain // 7.1E-52 /// IPR000719 // Protein kinase domain // 2.8E-52 /// IPR000719 // Protein kinase domain // 5.2E-52 /// IPR000719 // Protein kinase domain // 5.2E-52 /// IPR001245 // Serine-threonine/tyrosine-protein kinase catalytic domain // 3.4E-107 /// IPR001245 // Serine-threonine/tyrosine-protein kinase catalytic domain // 1.3E-107 /// IPR001245 // Serine-threo…
203685_at	-2.112458025	-1.54795709	-1.245647819	DOWN	NM_000633	chr18:60790578-60985930 (-) // 96.58 // q21.33	B-cell CLL/lymphoma 2	BCL2	ENSG00000171791 /// OTTHUMG00000132791	596	151430	NP_000624 /// NP_000648 /// XP_006722586	NM_000633 /// NM_000657 /// XM_006722523 /// XR_430082	0000082 // G1/S transition of mitotic cell cycle // inferred from electronic annotation /// 0000209 // protein polyubiquitination // inferred from direct assay /// 0000902 // cell morphogenesis // inferred from electronic annotation /// 0001101 // response to acid // inferred from electronic annotation /// 0001503 // ossification // inferred from electronic annotation /// 0001541 // ovarian folli…	0005622 // intracellular // inferred from electronic annotation /// 0005634 // nucleus // inferred from direct assay /// 0005737 // cytoplasm // inferred from direct assay /// 0005739 // mitochondrion // inferred from direct assay /// 0005741 // mitochondrial outer membrane // inferred from direct assay /// 0005741 // mitochondrial outer membrane // traceable author statement /// 0005783 // endop…	0002020 // protease binding // inferred from direct assay /// 0005515 // protein binding // inferred from physical interaction /// 0008134 // transcription factor binding // inferred from electronic annotation /// 0015267 // channel activity // inferred from direct assay /// 0016248 // channel inhibitor activity // inferred from direct assay /// 0019903 // protein phosphatase binding // inferred …	Apoptosis // GenMAPP /// Apoptosis_GenMAPP // GenMAPP /// Apoptosis_KEGG // GenMAPP	IPR003093 // Apoptosis regulator, Bcl-2 protein, BH4 // 1.3E-18 /// IPR026298 // Blc2 family // 7.9E-34
203699_s_at	-2.652806987	-1.930319711	-1.301299855	DOWN	U53506	chr14:80668120-80677949 (-) // 99.05 // q31.1	deiodinase, iodothyronine, type II	DIO2	ENSG00000211448 /// OTTHUMG00000171443	1734	601413	NP_000784 /// NP_001007024 /// NP_001229431 /// NP_001229432 /// NP_054644	NM_000793 /// NM_001007023 /// NM_001242502 /// NM_001242503 /// NM_013989	0001514 // selenocysteine incorporation // non-traceable author statement /// 0006590 // thyroid hormone generation // traceable author statement /// 0034641 // cellular nitrogen compound metabolic process // traceable author statement /// 0042403 // thyroid hormone metabolic process // inferred from direct assay /// 0042404 // thyroid hormone catabolic process // inferred from electronic annotat…	0005886 // plasma membrane // traceable author statement /// 0016020 // membrane // inferred by curator /// 0016021 // integral component of membrane // inferred from electronic annotation	0004800 // thyroxine 5'-deiodinase activity // inferred from direct assay /// 0004800 // thyroxine 5'-deiodinase activity // traceable author statement /// 0008430 // selenium binding // inferred by curator /// 0016209 // antioxidant activity // inferred from electronic annotation /// 0016491 // oxidoreductase activity // inferred from electronic annotation /// 0031625 // ubiquitin protein ligase…	---	IPR000643 // Iodothyronine deiodinase // 1.1E-121 /// IPR000643 // Iodothyronine deiodinase // 2.5E-48 /// IPR000643 // Iodothyronine deiodinase // 4.1E-120 /// IPR000866 // Alkyl hydroperoxide reductase subunit C/ Thiol specific antioxidant // 5.6E-9
203700_s_at	-1.782654937	-1.297781836	-1.058497398	DOWN	NM_013989	chr14:80663875-80678525 (-) // 95.75 // q31.1	deiodinase, iodothyronine, type II	DIO2	---	1734	601413	NP_000784 /// NP_001007024 /// NP_001229431 /// NP_001229432 /// NP_054644	NM_000793 /// NM_001007023 /// NM_001242502 /// NM_001242503 /// NM_013989	0001514 // selenocysteine incorporation // non-traceable author statement /// 0006590 // thyroid hormone generation // traceable author statement /// 0034641 // cellular nitrogen compound metabolic process // traceable author statement /// 0042403 // thyroid hormone metabolic process // inferred from direct assay /// 0042404 // thyroid hormone catabolic process // inferred from electronic annotat…	0005886 // plasma membrane // traceable author statement /// 0016020 // membrane // inferred by curator /// 0016021 // integral component of membrane // inferred from electronic annotation	0004800 // thyroxine 5'-deiodinase activity // inferred from direct assay /// 0004800 // thyroxine 5'-deiodinase activity // traceable author statement /// 0008430 // selenium binding // inferred by curator /// 0016491 // oxidoreductase activity // inferred from electronic annotation /// 0031625 // ubiquitin protein ligase binding // inferred from physical interaction	---	---
203710_at	-1.411744488	-1.929816554	-1.918236799	DOWN	NM_002222	chr3:4535135-4889081 (+) // 99.77 // p26.1	inositol 1,4,5-trisphosphate receptor, type 1	ITPR1	ENSG00000150995 /// OTTHUMG00000154996	3708	147265	NP_001093422 /// NP_001161744 /// NP_002213 /// XP_005265166 /// XP_005265167 /// XP_006713194 /// XP_006713195 /// XP_006713196 /// XP_006713197 /// XP_006713198 /// XP_006713199	NM_001099952 /// NM_001168272 /// NM_002222 /// XM_005265109 /// XM_005265110 /// XM_006713131 /// XM_006713132 /// XM_006713133 /// XM_006713134 /// XM_006713135 /// XM_006713136	0001666 // response to hypoxia // inferred from direct assay /// 0006112 // energy reserve metabolic process // traceable author statement /// 0006810 // transport // inferred from electronic annotation /// 0006811 // ion transport // inferred from electronic annotation /// 0006816 // calcium ion transport // non-traceable author statement /// 0006915 // apoptotic process // inferred from electro…	0005635 // nuclear envelope // inferred from electronic annotation /// 0005637 // nuclear inner membrane // inferred from electronic annotation /// 0005730 // nucleolus // inferred from electronic annotation /// 0005737 // cytoplasm // inferred from electronic annotation /// 0005783 // endoplasmic reticulum // non-traceable author statement /// 0005789 // endoplasmic reticulum membrane // traceab…	0005216 // ion channel activity // inferred from electronic annotation /// 0005218 // intracellular ligand-gated calcium channel activity // inferred from sequence or structural similarity /// 0005220 // inositol 1,4,5-trisphosphate-sensitive calcium-release channel activity // inferred from sequence or structural similarity /// 0005220 // inositol 1,4,5-trisphosphate-sensitive calcium-release ch…	Calcium_regulation_in_cardiac_cells // GenMAPP /// G_Protein_Signaling // GenMAPP /// Smooth_muscle_contraction // GenMAPP	IPR000699 // RIH (RyR and IP3R Homology) domain // 8.2E-76 /// IPR000699 // RIH (RyR and IP3R Homology) domain // 2.7E-62 /// IPR000699 // RIH (RyR and IP3R Homology) domain // 8.2E-76 /// IPR000699 // RIH (RyR and IP3R Homology) domain // 2.7E-62 /// IPR000699 // RIH (RyR and IP3R Homology) domain // 8.3E-76 /// IPR000699 // RIH (RyR and IP3R Homology) domain // 2.8E-62 /// IPR005821 // Ion tran…
203716_s_at	2.883294271	2.154996125	1.754311486	UP	M80536	chr2:162849732-162929998 (-) // 98.95 // q24.2	dipeptidyl-peptidase 4	DPP4	ENSG00000197635 /// OTTHUMG00000132056	1803	102720	NP_001926 /// XP_005246428	NM_001935 /// XM_005246371	0001666 // response to hypoxia // inferred from direct assay /// 0006508 // proteolysis // inferred from electronic annotation /// 0007155 // cell adhesion // inferred from electronic annotation /// 0008284 // positive regulation of cell proliferation // inferred from direct assay /// 0010716 // negative regulation of extracellular matrix disassembly // inferred from direct assay /// 0031295 // T…	0005576 // extracellular region // inferred from electronic annotation /// 0005765 // lysosomal membrane // inferred from direct assay /// 0005886 // plasma membrane // inferred from direct assay /// 0009986 // cell surface // inferred from direct assay /// 0016020 // membrane // inferred from direct assay /// 0016020 // membrane // inferred from electronic annotation /// 0016021 // integral comp…	0002020 // protease binding // inferred from physical interaction /// 0004177 // aminopeptidase activity // inferred from electronic annotation /// 0004252 // serine-type endopeptidase activity // inferred from electronic annotation /// 0005102 // receptor binding // inferred from physical interaction /// 0005515 // protein binding // inferred from physical interaction /// 0008233 // peptidase ac…	---	IPR001375 // Peptidase S9, prolyl oligopeptidase, catalytic domain // 2.6E-61 /// IPR002469 // Peptidase S9B, dipeptidylpeptidase IV N-terminal // 6.8E-116 /// IPR002469 // Peptidase S9B, dipeptidylpeptidase IV N-terminal // 3.5E-18
203717_at	3.186885433	3.399430746	3.057715466	UP	NM_001935	chr2:162848758-162930567 (-) // 99.79 // q24.2	dipeptidyl-peptidase 4	DPP4	ENSG00000197635 /// OTTHUMG00000132056	1803	102720	NP_001926 /// XP_005246428	NM_001935 /// XM_005246371	0001666 // response to hypoxia // inferred from direct assay /// 0006508 // proteolysis // inferred from electronic annotation /// 0007155 // cell adhesion // inferred from electronic annotation /// 0008284 // positive regulation of cell proliferation // inferred from direct assay /// 0010716 // negative regulation of extracellular matrix disassembly // inferred from direct assay /// 0031295 // T…	0005576 // extracellular region // inferred from electronic annotation /// 0005765 // lysosomal membrane // inferred from direct assay /// 0005886 // plasma membrane // inferred from direct assay /// 0009986 // cell surface // inferred from direct assay /// 0016020 // membrane // inferred from direct assay /// 0016020 // membrane // inferred from electronic annotation /// 0016021 // integral comp…	0002020 // protease binding // inferred from physical interaction /// 0004177 // aminopeptidase activity // inferred from electronic annotation /// 0004252 // serine-type endopeptidase activity // inferred from electronic annotation /// 0005102 // receptor binding // inferred from physical interaction /// 0005515 // protein binding // inferred from physical interaction /// 0008233 // peptidase ac…	---	IPR001375 // Peptidase S9, prolyl oligopeptidase, catalytic domain // 2.6E-61 /// IPR002469 // Peptidase S9B, dipeptidylpeptidase IV N-terminal // 6.8E-116 /// IPR002469 // Peptidase S9B, dipeptidylpeptidase IV N-terminal // 3.5E-18
203757_s_at	1.469683729	1.360743765	1.098241559	UP	BC005008	chr19:42259506-42275777 (+) // 53.22 // q13.2	carcinoembryonic antigen-related cell adhesion molecule 6 (non-specific cross reacting antigen)	CEACAM6	ENSG00000086548 /// OTTHUMG00000151064	4680	163980	NP_002474	NM_002483	0007165 // signal transduction // traceable author statement /// 0007267 // cell-cell signaling // traceable author statement	0005886 // plasma membrane // traceable author statement /// 0005887 // integral component of plasma membrane // traceable author statement /// 0016020 // membrane // inferred from electronic annotation /// 0031225 // anchored component of membrane // inferred from electronic annotation	0005515 // protein binding // inferred from physical interaction	---	IPR013098 // Immunoglobulin I-set // 6.4E-11 /// IPR013098 // Immunoglobulin I-set // 1.5E-11 /// IPR013106 // Immunoglobulin V-set domain // 2.3E-25 /// IPR013151 // Immunoglobulin // 3.6E-9 /// IPR013151 // Immunoglobulin // 9.4E-12
203766_s_at	-1.893467908	-1.43768693	-2.551870199	DOWN	NM_012134	chr1:201865581-201915588 (-) // 89.95 // q32.1	leiomodin 1 (smooth muscle)	LMOD1	ENSG00000163431 /// OTTHUMG00000035802	25802	602715	NP_036266	NM_012134	0006936 // muscle contraction // traceable author statement	0005737 // cytoplasm // inferred from electronic annotation /// 0005737 // cytoplasm // inferred from direct assay /// 0005829 // cytosol // traceable author statement /// 0005856 // cytoskeleton // inferred from electronic annotation /// 0016020 // membrane // traceable author statement	0003779 // actin binding // inferred from electronic annotation /// 0005523 // tropomyosin binding // inferred from electronic annotation	---	IPR003124 // WH2 domain // 6.4E-8 /// IPR004934 // Tropomodulin // 3.2E-20
203779_s_at	1.624916416	1.180136986	1.365543342	UP	NM_005797	chr11:118125393-118134987 (-) // 99.18 // q23.3	myelin protein zero-like 2	MPZL2	ENSG00000149573 /// OTTHUMG00000166967	10205	604873	NP_005788 /// NP_658911	NM_005797 /// NM_144765	0007155 // cell adhesion // inferred from electronic annotation /// 0007156 // homophilic cell adhesion // traceable author statement /// 0009653 // anatomical structure morphogenesis // traceable author statement /// 0016337 // single organismal cell-cell adhesion // inferred from electronic annotation /// 0033077 // T cell differentiation in thymus // inferred from electronic annotation	0005856 // cytoskeleton // traceable author statement /// 0005886 // plasma membrane // inferred from electronic annotation /// 0016020 // membrane // inferred from electronic annotation /// 0016021 // integral component of membrane // inferred from electronic annotation	0005515 // protein binding // inferred from physical interaction	---	IPR013106 // Immunoglobulin V-set domain // 1.3E-22
203780_at	1.763378955	1.80545495	1.477287277	UP	AF275945	chr11:118124134-118134997 (-) // 99.24 // q23.3	myelin protein zero-like 2	MPZL2	ENSG00000149573 /// OTTHUMG00000166967	10205	604873	NP_005788 /// NP_658911	NM_005797 /// NM_144765	0007155 // cell adhesion // inferred from electronic annotation /// 0007156 // homophilic cell adhesion // traceable author statement /// 0009653 // anatomical structure morphogenesis // traceable author statement /// 0016337 // single organismal cell-cell adhesion // inferred from electronic annotation /// 0033077 // T cell differentiation in thymus // inferred from electronic annotation	0005856 // cytoskeleton // traceable author statement /// 0005886 // plasma membrane // inferred from electronic annotation /// 0016020 // membrane // inferred from electronic annotation /// 0016021 // integral component of membrane // inferred from electronic annotation	0005515 // protein binding // inferred from physical interaction	---	IPR013106 // Immunoglobulin V-set domain // 1.3E-22
203851_at	1.390153118	1.498868365	1.418984357	UP	NM_002178	chr12:53491448-53496124 (+) // 94.96 // q13.13	insulin-like growth factor binding protein 6	IGFBP6	ENSG00000167779 /// OTTHUMG00000169773	3489	146735	NP_002169	NM_002178	0001558 // regulation of cell growth // inferred from electronic annotation /// 0007165 // signal transduction // non-traceable author statement /// 0008285 // negative regulation of cell proliferation // traceable author statement /// 0044267 // cellular protein metabolic process // traceable author statement	0005576 // extracellular region // traceable author statement /// 0005615 // extracellular space // inferred from electronic annotation /// 0005737 // cytoplasm // inferred from electronic annotation /// 0005794 // Golgi apparatus // inferred from electronic annotation /// 0070062 // extracellular vesicular exosome // inferred from direct assay	0005520 // insulin-like growth factor binding // inferred from electronic annotation /// 0019838 // growth factor binding // inferred from electronic annotation /// 0031994 // insulin-like growth factor I binding // inferred from electronic annotation	Smooth_muscle_contraction // GenMAPP	IPR000716 // Thyroglobulin type-1 // 5.7E-25 /// IPR000716 // Thyroglobulin type-1 // 5.8E-25 /// IPR000867 // Insulin-like growth factor-binding protein, IGFBP // 2.4E-9
203854_at	1.81884134	1.718377807	1.55413536	UP	NM_000204	chr4:110661851-110723141 (-) // 98.98 // q25	complement factor I	CFI	ENSG00000205403 /// OTTHUMG00000161109	3426	217030 /// 610984 /// 612923 /// 615439	NP_000195 /// XP_005263032 /// XP_005263033 /// XP_006714272 /// XP_006714273	NM_000204 /// XM_005262975 /// XM_005262976 /// XM_006714209 /// XM_006714210	0002376 // immune system process // inferred from electronic annotation /// 0006508 // proteolysis // inferred from electronic annotation /// 0006898 // receptor-mediated endocytosis // inferred from electronic annotation /// 0006958 // complement activation, classical pathway // inferred from electronic annotation /// 0030449 // regulation of complement activation // traceable author statement /…	0005576 // extracellular region // traceable author statement /// 0005615 // extracellular space // inferred from direct assay /// 0016020 // membrane // inferred from electronic annotation /// 0070062 // extracellular vesicular exosome // inferred from direct assay	0003824 // catalytic activity // inferred from electronic annotation /// 0004252 // serine-type endopeptidase activity // inferred from electronic annotation /// 0005044 // scavenger receptor activity // inferred from electronic annotation /// 0005515 // protein binding // inferred from electronic annotation /// 0008233 // peptidase activity // inferred from electronic annotation /// 0008236 // s…	---	IPR001190 // SRCR domain // 1.3E-16 /// IPR001190 // SRCR domain // 1.2E-16 /// IPR001254 // Peptidase S1 // 5.2E-65 /// IPR001254 // Peptidase S1 // 4.9E-65 /// IPR001254 // Peptidase S1 // 5.0E-65 /// IPR002172 // Low-density lipoprotein (LDL) receptor class A repeat // 2.1E-10 /// IPR002172 // Low-density lipoprotein (LDL) receptor class A repeat // 6.7E-14 /// IPR002172 // Low-density lipopro…
203889_at	2.31543104	2.257348747	1.420507897	UP	NM_003020	chr15:32935785-32989298 (+) // 98.26 // q13.3	secretogranin V (7B2 protein)	SCG5	ENSG00000166922 /// OTTHUMG00000159447	6447	173120	NP_001138229 /// NP_003011 /// XP_005254652 /// XP_005254653	NM_001144757 /// NM_003020 /// XM_005254595 /// XM_005254596	0006810 // transport // inferred from electronic annotation /// 0006886 // intracellular protein transport // inferred from sequence or structural similarity /// 0007218 // neuropeptide signaling pathway // inferred from electronic annotation /// 0016486 // peptide hormone processing // inferred from sequence or structural similarity /// 0043086 // negative regulation of catalytic activity // inf…	0005576 // extracellular region // inferred from electronic annotation /// 0030141 // secretory granule // inferred from sequence or structural similarity	0004857 // enzyme inhibitor activity // inferred from sequence or structural similarity /// 0005515 // protein binding // inferred from physical interaction /// 0005525 // GTP binding // traceable author statement /// 0051082 // unfolded protein binding // inferred from direct assay	---	IPR007945 // Neuroendocrine 7B2 precursor // 4.1E-73 /// IPR007945 // Neuroendocrine 7B2 precursor // 2.5E-71 /// IPR007945 // Neuroendocrine 7B2 precursor // 1.5E-61
203908_at	-3.272668916	-2.935689408	-3.057557143	DOWN	NM_003759	chr4:72204816-72437799 (+) // 99.3 // q13.3	solute carrier family 4 (sodium bicarbonate cotransporter), member 4	SLC4A4	ENSG00000080493 /// OTTHUMG00000129907	8671	603345 /// 604278	NP_001091954 /// NP_001128214 /// NP_003750 /// XP_005265761 /// XP_006714461 /// XP_006714462	NM_001098484 /// NM_001134742 /// NM_003759 /// XM_005265704 /// XM_006714398 /// XM_006714399	0006810 // transport // traceable author statement /// 0006811 // ion transport // traceable author statement /// 0006814 // sodium ion transport // inferred from electronic annotation /// 0006820 // anion transport // inferred from electronic annotation /// 0015701 // bicarbonate transport // traceable author statement /// 0035725 // sodium ion transmembrane transport // traceable author stateme…	0005886 // plasma membrane // traceable author statement /// 0005887 // integral component of plasma membrane // traceable author statement /// 0016020 // membrane // inferred from electronic annotation /// 0016021 // integral component of membrane // inferred from electronic annotation /// 0016323 // basolateral plasma membrane // inferred from electronic annotation /// 0070062 // extracellular …	0005215 // transporter activity // inferred from electronic annotation /// 0005452 // inorganic anion exchanger activity // inferred from electronic annotation /// 0005515 // protein binding // inferred from physical interaction /// 0008509 // anion transmembrane transporter activity // inferred from electronic annotation /// 0008510 // sodium:bicarbonate symporter activity // traceable author st…	---	IPR011531 // Bicarbonate transporter, C-terminal // 4.1E-248 /// IPR011531 // Bicarbonate transporter, C-terminal // 4.7E-248 /// IPR013769 // Band 3 cytoplasmic domain // 3.2E-103 /// IPR013769 // Band 3 cytoplasmic domain // 3.5E-103
203911_at	-2.357971927	-1.571712482	-1.840157891	DOWN	NM_002885	chr1:21922714-21995799 (-) // 95.41 // p36.12	RAP1 GTPase activating protein	RAP1GAP	ENSG00000076864 /// OTTHUMG00000007513	5909	600278	NP_001139129 /// NP_001139130 /// NP_002876 /// XP_005246011 /// XP_005246012 /// XP_005246013 /// XP_006710867 /// XP_006710868 /// XP_006710869 /// XP_006710870	NM_001145657 /// NM_001145658 /// NM_002885 /// XM_005245954 /// XM_005245955 /// XM_005245956 /// XM_006710804 /// XM_006710805 /// XM_006710806 /// XM_006710807	0006184 // GTP catabolic process // non-traceable author statement /// 0007165 // signal transduction // non-traceable author statement /// 0032318 // regulation of Ras GTPase activity // inferred from direct assay /// 0032854 // positive regulation of Rap GTPase activity // inferred from direct assay /// 0043547 // positive regulation of GTPase activity // inferred from electronic annotation ///…	0000139 // Golgi membrane // inferred from electronic annotation /// 0005794 // Golgi apparatus // inferred from electronic annotation /// 0005829 // cytosol // inferred from direct assay /// 0005829 // cytosol // traceable author statement /// 0016020 // membrane // inferred from direct assay	0003924 // GTPase activity // non-traceable author statement /// 0005096 // GTPase activator activity // traceable author statement /// 0005515 // protein binding // inferred from physical interaction /// 0017016 // Ras GTPase binding // inferred from physical interaction /// 0030695 // GTPase regulator activity // inferred from electronic annotation /// 0042803 // protein homodimerization activi…	---	IPR000331 // Rap GTPase activating protein domain // 9.9E-66 /// IPR000331 // Rap GTPase activating protein domain // 6.6E-66 /// IPR000331 // Rap GTPase activating protein domain // 7.9E-66 /// IPR000331 // Rap GTPase activating protein domain // 8.3E-66 /// IPR000331 // Rap GTPase activating protein domain // 9.4E-66 /// IPR000331 // Rap GTPase activating protein domain // 8.6E-66 /// IPR000331…
203921_at	1.597650518	1.429613282	1.288324809	UP	NM_004267	chr3:142839308-142841798 (+) // 97.45 // q24	carbohydrate (N-acetylglucosamine-6-O) sulfotransferase 2	CHST2	ENSG00000175040 /// OTTHUMG00000159351	9435	603798	NP_004258	NM_004267	0005975 // carbohydrate metabolic process // traceable author statement /// 0006044 // N-acetylglucosamine metabolic process // inferred from direct assay /// 0006790 // sulfur compound metabolic process // inferred from direct assay /// 0006954 // inflammatory response // inferred from electronic annotation /// 0007275 // multicellular organismal development // traceable author statement /// 001…	0000139 // Golgi membrane // traceable author statement /// 0005794 // Golgi apparatus // inferred from electronic annotation /// 0005802 // trans-Golgi network // inferred from direct assay /// 0016020 // membrane // inferred from electronic annotation /// 0016021 // integral component of membrane // inferred from electronic annotation /// 0031228 // intrinsic component of Golgi membrane // non-…	0001517 // N-acetylglucosamine 6-O-sulfotransferase activity // inferred from direct assay /// 0008146 // sulfotransferase activity // traceable author statement /// 0016740 // transferase activity // inferred from electronic annotation	---	IPR000863 // Sulfotransferase domain // 1.3E-28
203980_at	-1.983626653	-2.738828976	-2.403384654	DOWN	NM_001442	chr8:82390925-82395449 (-) // 99.68 // q21.13	fatty acid binding protein 4, adipocyte	FABP4	ENSG00000170323 /// OTTHUMG00000164602	2167	600434	NP_001433	NM_001442	0001816 // cytokine production // inferred from electronic annotation /// 0006469 // negative regulation of protein kinase activity // inferred from electronic annotation /// 0006810 // transport // inferred from electronic annotation /// 0019433 // triglyceride catabolic process // traceable author statement /// 0042632 // cholesterol homeostasis // inferred from electronic annotation /// 004428…	0005634 // nucleus // inferred from electronic annotation /// 0005737 // cytoplasm // inferred from direct assay /// 0005737 // cytoplasm // traceable author statement /// 0005811 // lipid particle // traceable author statement	0005215 // transporter activity // inferred from electronic annotation /// 0005504 // fatty acid binding // traceable author statement /// 0008289 // lipid binding // inferred from electronic annotation	---	IPR000566 // Lipocalin/cytosolic fatty-acid binding domain // 3.4E-30
203999_at	1.204880412	1.20726993	1.012750696	UP	AV731490	chr12:79258566-79845782 (+) // 96.51 // q21.2	synaptotagmin I	SYT1	ENSG00000067715 /// OTTHUMG00000134326	6857	185605	NP_001129277 /// NP_001129278 /// NP_001278830 /// NP_005630 /// XP_005269170 /// XP_006719639	NM_001135805 /// NM_001135806 /// NM_001291901 /// NM_005639 /// XM_005269113 /// XM_006719576	0005513 // detection of calcium ion // traceable author statement /// 0006810 // transport // inferred from electronic annotation /// 0007268 // synaptic transmission // traceable author statement /// 0007269 // neurotransmitter secretion // traceable author statement /// 0014047 // glutamate secretion // traceable author statement /// 0016079 // synaptic vesicle exocytosis // inferred from elect…	0005737 // cytoplasm // inferred from electronic annotation /// 0005886 // plasma membrane // traceable author statement /// 0008021 // synaptic vesicle // traceable author statement /// 0016020 // membrane // inferred from electronic annotation /// 0016021 // integral component of membrane // inferred from electronic annotation /// 0030054 // cell junction // inferred from electronic annotation …	0000149 // SNARE binding // inferred from electronic annotation /// 0001786 // phosphatidylserine binding // inferred from electronic annotation /// 0005215 // transporter activity // inferred from electronic annotation /// 0005509 // calcium ion binding // inferred from electronic annotation /// 0005515 // protein binding // inferred from physical interaction /// 0005516 // calmodulin binding //…	---	IPR000008 // C2 domain // 1.7E-29 /// IPR000008 // C2 domain // 8.9E-31 /// IPR000008 // C2 domain // 1.7E-29 /// IPR000008 // C2 domain // 8.8E-31
204014_at	2.815533242	1.919709107	1.016781503	UP	NM_001394	chr8:29193619-29208041 (-) // 99.32 // p12	dual specificity phosphatase 4	DUSP4	ENSG00000120875 /// OTTHUMG00000133395	1846	602747	NP_001385 /// NP_476499	NM_001394 /// NM_057158	0000165 // MAPK cascade // traceable author statement /// 0000188 // inactivation of MAPK activity // inferred from electronic annotation /// 0001706 // endoderm formation // not recorded /// 0002224 // toll-like receptor signaling pathway // traceable author statement /// 0002755 // MyD88-dependent toll-like receptor signaling pathway // traceable author statement /// 0002756 // MyD88-independen…	0005634 // nucleus // traceable author statement /// 0005654 // nucleoplasm // traceable author statement	0004721 // phosphoprotein phosphatase activity // inferred from electronic annotation /// 0004725 // protein tyrosine phosphatase activity // inferred from electronic annotation /// 0008138 // protein tyrosine/serine/threonine phosphatase activity // not recorded /// 0008330 // protein tyrosine/threonine phosphatase activity // traceable author statement /// 0016787 // hydrolase activity // infer…	---	IPR000242 // Protein-tyrosine phosphatase, receptor/non-receptor type // 7.5E-10 /// IPR000340 // Dual specificity phosphatase, catalytic domain // 3.2E-48 /// IPR001763 // Rhodanese-like domain // 6.5E-14
204018_x_at	-1.324374564	-1.503172962	-1.709230364	DOWN	NM_000558	chr16:226678-227520 (+) // 99.83 // p13.3	hemoglobin, alpha 1 /// hemoglobin, alpha 2	HBA1 /// HBA2	ENSG00000188536 /// ENSG00000206172 /// OTTHUMG00000059924 /// OTTHUMG00000060138	3039 /// 3040	140700 /// 141800 /// 141850 /// 604131 /// 613978	NP_000508 /// NP_000549	NM_000517 /// NM_000558	0006810 // transport // inferred from electronic annotation /// 0010942 // positive regulation of cell death // inferred from direct assay /// 0015671 // oxygen transport // traceable author statement /// 0015701 // bicarbonate transport // traceable author statement /// 0042542 // response to hydrogen peroxide // inferred from direct assay /// 0042744 // hydrogen peroxide catabolic process // in…	0005576 // extracellular region // traceable author statement /// 0005829 // cytosol // traceable author statement /// 0005833 // hemoglobin complex // inferred from direct assay /// 0005833 // hemoglobin complex // traceable author statement /// 0016020 // membrane // inferred from direct assay /// 0022627 // cytosolic small ribosomal subunit // inferred from direct assay /// 0031838 // haptoglo…	0004601 // peroxidase activity // inferred from direct assay /// 0005344 // oxygen transporter activity // inferred from electronic annotation /// 0005506 // iron ion binding // inferred from electronic annotation /// 0005515 // protein binding // inferred from physical interaction /// 0019825 // oxygen binding // inferred from electronic annotation /// 0020037 // heme binding // inferred from el…	---	IPR000971 // Globin // 2.9E-32
204042_at	-1.428611879	-1.421950712	-1.681050197	DOWN	AB020707	chr13:27131887-27263067 (+) // 98.88 // q12.13	WAS protein family, member 3	WASF3	ENSG00000132970 /// OTTHUMG00000016621	10810	605068	NP_001278894 /// NP_006637 /// XP_005266296	NM_001291965 /// NM_006646 /// XM_005266239	0006461 // protein complex assembly // traceable author statement /// 0007010 // cytoskeleton organization // inferred from mutant phenotype /// 0008360 // regulation of cell shape // inferred from mutant phenotype /// 0014003 // oligodendrocyte development // inferred from electronic annotation /// 0030032 // lamellipodium assembly // inferred from electronic annotation /// 0030036 // actin cyto…	0005737 // cytoplasm // inferred from electronic annotation /// 0005856 // cytoskeleton // inferred from electronic annotation /// 0030027 // lamellipodium // inferred from electronic annotation	0003779 // actin binding // inferred from electronic annotation	---	IPR003124 // WH2 domain // 1.2E-10 /// IPR003124 // WH2 domain // 1.2E-10
204105_s_at	1.990601846	1.960841758	2.313016666	UP	NM_005010	chr7:107788093-108096770 (-) // 99.89 // q31.1	neuronal cell adhesion molecule	NRCAM	ENSG00000091129 /// OTTHUMG00000154973	4897	601581	NP_001032209 /// NP_001180511 /// NP_001180512 /// NP_001180513 /// NP_005001 /// XP_005250430 /// XP_005250437 /// XP_005250440 /// XP_005250442 /// XP_006716066 /// XP_006716067 /// XP_006716068 /// XP_006716069 /// XP_006716070 /// XP_006716071 /// XP_006716072 /// XP_006716073 /// XP_006716074 /// XP_006716075 /// XP_006716076 /// XP_006716077	NM_001037132 /// NM_001037133 /// NM_001193582 /// NM_001193583 /// NM_001193584 /// NM_005010 /// XM_005250373 /// XM_005250380 /// XM_005250383 /// XM_005250385 /// XM_006716003 /// XM_006716004 /// XM_006716005 /// XM_006716006 /// XM_006716007 /// XM_006716008 /// XM_006716009 /// XM_006716010 /// XM_006716011 /// XM_006716012 /// XM_006716013 /// XM_006716014 /// XR_428177 /// XR_428178	0001525 // angiogenesis // inferred from expression pattern /// 0001764 // neuron migration // non-traceable author statement /// 0007155 // cell adhesion // inferred from electronic annotation /// 0007409 // axonogenesis // non-traceable author statement /// 0007411 // axon guidance // traceable author statement /// 0007413 // axonal fasciculation // non-traceable author statement /// 0007416 //…	0005886 // plasma membrane // traceable author statement /// 0005887 // integral component of plasma membrane // non-traceable author statement /// 0009897 // external side of plasma membrane // non-traceable author statement /// 0016020 // membrane // inferred from electronic annotation /// 0016021 // integral component of membrane // inferred from electronic annotation /// 0030424 // axon // in…	0005515 // protein binding // inferred from physical interaction /// 0030506 // ankyrin binding // inferred from direct assay /// 0086080 // protein binding involved in heterotypic cell-cell adhesion // inferred from electronic annotation	---	IPR003961 // Fibronectin, type III // 9.2E-18 /// IPR003961 // Fibronectin, type III // 2.8E-11 /// IPR003961 // Fibronectin, type III // 8.3E-18 /// IPR003961 // Fibronectin, type III // 1.2E-17 /// IPR003961 // Fibronectin, type III // 1.0E-17 /// IPR003961 // Fibronectin, type III // 3.1E-11 /// IPR003961 // Fibronectin, type III // 9.4E-18 /// IPR003961 // Fibronectin, type III // 1.3E-17 ///…
204124_at	2.661644627	3.557315853	4.153658335	UP	AF146796	chr4:25657484-25680366 (+) // 93.62 // p15.2	solute carrier family 34 (type II sodium/phosphate contransporter), member 2	SLC34A2	ENSG00000157765 /// OTTHUMG00000097757	10568	265100 /// 604217 /// 610441	NP_001171469 /// NP_001171470 /// NP_006415	NM_001177998 /// NM_001177999 /// NM_006424	0001701 // in utero embryonic development // inferred from electronic annotation /// 0006468 // protein phosphorylation // inferred from electronic annotation /// 0006810 // transport // inferred from electronic annotation /// 0006811 // ion transport // traceable author statement /// 0006814 // sodium ion transport // inferred from electronic annotation /// 0006817 // phosphate ion transport // …	0005886 // plasma membrane // traceable author statement /// 0005887 // integral component of plasma membrane // non-traceable author statement /// 0005903 // brush border // inferred from electronic annotation /// 0016020 // membrane // inferred from electronic annotation /// 0016021 // integral component of membrane // inferred from direct assay /// 0016021 // integral component of membrane // …	0000166 // nucleotide binding // inferred from electronic annotation /// 0004672 // protein kinase activity // inferred from electronic annotation /// 0004713 // protein tyrosine kinase activity // inferred from electronic annotation /// 0004714 // transmembrane receptor protein tyrosine kinase activity // inferred from electronic annotation /// 0005436 // sodium:phosphate symporter activity // i…	---	IPR003841 // Sodium-dependent phosphate transport protein // 1.6E-34 /// IPR003841 // Sodium-dependent phosphate transport protein // 2.7E-31
204151_x_at	-1.642559758	-1.176425185	-1.524394968	DOWN	NM_001353	chr10:5005631-5020157 (+) // 99.34 // p15.1 /// chr10:5031965-5046032 (-) // 97.1 // p15.1	aldo-keto reductase family 1, member C1	AKR1C1	ENSG00000187134 /// OTTHUMG00000017580	1645	600449	NP_001344	NM_001353	0001523 // retinoid metabolic process // traceable author statement /// 0006629 // lipid metabolic process // inferred from electronic annotation /// 0006693 // prostaglandin metabolic process // inferred from direct assay /// 0006805 // xenobiotic metabolic process // non-traceable author statement /// 0007186 // G-protein coupled receptor signaling pathway // inferred from direct assay /// 0007…	0005737 // cytoplasm // inferred from electronic annotation /// 0005829 // cytosol // inferred from direct assay /// 0005829 // cytosol // traceable author statement /// 0070062 // extracellular vesicular exosome // inferred from direct assay	0004032 // alditol:NADP+ 1-oxidoreductase activity // inferred from direct assay /// 0004033 // aldo-keto reductase (NADP) activity // traceable author statement /// 0004958 // prostaglandin F receptor activity // inferred from direct assay /// 0016491 // oxidoreductase activity // inferred from electronic annotation /// 0016655 // oxidoreductase activity, acting on NAD(P)H, quinone or similar co…	---	IPR023210 // NADP-dependent oxidoreductase domain // 1.9E-63
204259_at	1.570116487	1.416920082	1.911844136	UP	NM_002423	chr11:102391238-102401478 (-) // 85.54 // q22.2	matrix metallopeptidase 7 (matrilysin, uterine)	MMP7	ENSG00000137673 /// OTTHUMG00000048193	4316	178990	NP_002414	NM_002423	0002779 // antibacterial peptide secretion // inferred from electronic annotation /// 0006508 // proteolysis // inferred from electronic annotation /// 0022617 // extracellular matrix disassembly // traceable author statement /// 0030198 // extracellular matrix organization // traceable author statement /// 0030574 // collagen catabolic process // traceable author statement /// 0042127 // regulat…	0005576 // extracellular region // traceable author statement /// 0005578 // proteinaceous extracellular matrix // inferred from electronic annotation /// 0005615 // extracellular space // traceable author statement /// 0031012 // extracellular matrix // inferred from electronic annotation /// 0070062 // extracellular vesicular exosome // inferred from direct assay	0004222 // metalloendopeptidase activity // inferred from electronic annotation /// 0008233 // peptidase activity // inferred from electronic annotation /// 0008237 // metallopeptidase activity // inferred from electronic annotation /// 0008270 // zinc ion binding // inferred from electronic annotation /// 0016787 // hydrolase activity // inferred from electronic annotation /// 0046872 // metal i…	Matrix_Metalloproteinases // GenMAPP	IPR001818 // Peptidase M10, metallopeptidase // 2.3E-57 /// IPR002477 // Peptidoglycan binding-like // 3.1E-16
204288_s_at	-2.315098825	-1.772708465	-1.082095354	DOWN	NM_021069	chr4:186508479-186877522 (-) // 98.93 // q35.1	sorbin and SH3 domain containing 2	SORBS2	ENSG00000154556 /// OTTHUMG00000157215	8470	---	NP_001139142 /// NP_001139143 /// NP_001139144 /// NP_001139145 /// NP_001139146 /// NP_001139147 /// NP_001257700 /// NP_003594 /// NP_066547 /// XP_005263359 /// XP_005263362 /// XP_005263363 /// XP_005263364 /// XP_005263365 /// XP_005263367 /// XP_005263368 /// XP_005263369 /// XP_005263370 /// XP_006714408 /// XP_006714409 /// XP_006714410 /// XP_006714411 /// XP_006714412 /// XP_006714413 /…	NM_001145670 /// NM_001145671 /// NM_001145672 /// NM_001145673 /// NM_001145674 /// NM_001145675 /// NM_001270771 /// NM_003603 /// NM_021069 /// XM_005263302 /// XM_005263305 /// XM_005263306 /// XM_005263307 /// XM_005263308 /// XM_005263310 /// XM_005263311 /// XM_005263312 /// XM_005263313 /// XM_006714345 /// XM_006714346 /// XM_006714347 /// XM_006714348 /// XM_006714349 /// XM_006714350 /…	0007015 // actin filament organization // inferred from electronic annotation /// 0007155 // cell adhesion // inferred from electronic annotation /// 0016477 // cell migration // inferred from electronic annotation	0005634 // nucleus // non-traceable author statement /// 0005737 // cytoplasm // inferred from electronic annotation /// 0005886 // plasma membrane // inferred from electronic annotation /// 0015629 // actin cytoskeleton // traceable author statement /// 0030018 // Z disc // non-traceable author statement /// 0048471 // perinuclear region of cytoplasm // inferred from electronic annotation	0005200 // structural constituent of cytoskeleton // traceable author statement /// 0005515 // protein binding // inferred from physical interaction /// 0008093 // cytoskeletal adaptor activity // traceable author statement /// 0008307 // structural constituent of muscle // traceable author statement /// 0019904 // protein domain specific binding // inferred from electronic annotation /// 0044822…	---	IPR001452 // SH3 domain // 3.9E-18 /// IPR001452 // SH3 domain // 7.1E-16 /// IPR001452 // SH3 domain // 1.3E-13 /// IPR001452 // SH3 domain // 2.7E-18 /// IPR001452 // SH3 domain // 5.0E-16 /// IPR001452 // SH3 domain // 9.1E-14 /// IPR001452 // SH3 domain // 2.4E-18 /// IPR001452 // SH3 domain // 4.3E-16 /// IPR001452 // SH3 domain // 7.8E-14 /// IPR001452 // SH3 domain // 2.0E-18 /// IPR001452…
204304_s_at	-2.752701704	-2.014825824	-1.627786873	DOWN	NM_006017	chr4:15969856-16077566 (-) // 99.92 // p15.32	prominin 1	PROM1	ENSG00000007062 /// OTTHUMG00000160180	8842	603786 /// 604365 /// 608051 /// 612095 /// 612657	NP_001139319 /// NP_001139320 /// NP_001139321 /// NP_001139322 /// NP_001139323 /// NP_001139324 /// NP_006008 /// XP_005248252 /// XP_005248253 /// XP_006714036 /// XP_006714037	NM_001145847 /// NM_001145848 /// NM_001145849 /// NM_001145850 /// NM_001145851 /// NM_001145852 /// NM_006017 /// XM_005248195 /// XM_005248196 /// XM_006713973 /// XM_006713974	0010842 // retina layer formation // inferred from sequence or structural similarity /// 0045494 // photoreceptor cell maintenance // inferred from mutant phenotype /// 0060042 // retina morphogenesis in camera-type eye // inferred from mutant phenotype /// 0060219 // camera-type eye photoreceptor cell differentiation // inferred from mutant phenotype /// 0060219 // camera-type eye photoreceptor …	0001750 // photoreceptor outer segment // inferred from sequence or structural similarity /// 0005615 // extracellular space // inferred from direct assay /// 0005886 // plasma membrane // inferred from direct assay /// 0005887 // integral component of plasma membrane // inferred from electronic annotation /// 0005902 // microvillus // inferred from electronic annotation /// 0005903 // brush bord…	0005515 // protein binding // inferred from physical interaction /// 0042805 // actinin binding // inferred from direct assay /// 0045296 // cadherin binding // inferred from physical interaction	---	IPR008795 // Prominin // 0.0 /// IPR008795 // Prominin // 0.0 /// IPR008795 // Prominin // 0.0
204328_at	1.736378366	1.715754605	1.488553615	UP	NM_007267	chr17:76109001-76120120 (-) // 98.47 // q25.3	transmembrane channel-like 6	TMC6	ENSG00000141524 /// OTTHUMG00000177466	11322	226400 /// 605828	NP_001120670 /// NP_009198 /// XP_005257052 /// XP_005257053 /// XP_005257054 /// XP_005257055	NM_001127198 /// NM_007267 /// XM_005256995 /// XM_005256996 /// XM_005256997 /// XM_005256998 /// XR_243632	0006810 // transport // inferred from electronic annotation /// 0006811 // ion transport // inferred from electronic annotation	0005737 // cytoplasm // inferred from direct assay /// 0005783 // endoplasmic reticulum // inferred from direct assay /// 0005789 // endoplasmic reticulum membrane // inferred from electronic annotation /// 0005794 // Golgi apparatus // inferred from direct assay /// 0016020 // membrane // inferred from electronic annotation /// 0016021 // integral component of membrane // inferred from electroni…	0005515 // protein binding // inferred from physical interaction	---	IPR012496 // TMC // 3.3E-45
204359_at	-1.297594021	-1.29206853	-1.440636793	DOWN	NM_013231	chr14:86087720-86094263 (+) // 86.16 // q31.3	fibronectin leucine rich transmembrane protein 2 /// uncharacterized LOC100506718	FLRT2 /// LOC100506718	ENSG00000185070 /// OTTHUMG00000171372	23768 /// 100506718	604807	NP_037363 /// XP_005267546 /// XP_005267547 /// XP_006720158	NM_013231 /// XM_005267489 /// XM_005267490 /// XM_006720095 /// XR_111450 /// XR_172052 /// XR_248023 /// XR_248024 /// XR_248025 /// XR_424524 /// XR_424525 /// XR_424526 /// XR_424527 /// XR_429303 /// XR_429304 /// XR_429305 /// XR_429306 /// XR_429307 /// XR_429308 /// XR_429309 /// XR_433009 /// XR_433010 /// XR_433011 /// XR_433012 /// XR_433013	0007155 // cell adhesion // inferred from electronic annotation /// 0035556 // intracellular signal transduction // non-traceable author statement	0005578 // proteinaceous extracellular matrix // non-traceable author statement /// 0005887 // integral component of plasma membrane // non-traceable author statement /// 0016020 // membrane // inferred from electronic annotation /// 0016021 // integral component of membrane // inferred from electronic annotation /// 0070062 // extracellular vesicular exosome // inferred from direct assay	0005057 // receptor signaling protein activity // non-traceable author statement /// 0005515 // protein binding // inferred from electronic annotation /// 0030674 // protein binding, bridging // non-traceable author statement	---	IPR000372 // Leucine-rich repeat-containing N-terminal // 2.2E-8 /// IPR001611 // Leucine-rich repeat // 2.7E-5 /// IPR001611 // Leucine-rich repeat // 3.7E-5 /// IPR003961 // Fibronectin, type III // 6.5E-9
204401_at	1.959797434	1.859182053	2.327070948	UP	NM_002250	chr19:44270686-44285409 (-) // 100.0 // q13.31	potassium intermediate/small conductance calcium-activated channel, subfamily N, member 4	KCNN4	ENSG00000104783 /// OTTHUMG00000182779	3783	602754	NP_002241 /// XP_005258939 /// XP_005258940 /// XP_005258943	NM_002250 /// XM_005258882 /// XM_005258883 /// XM_005258886	0002376 // immune system process // inferred from electronic annotation /// 0006810 // transport // inferred from electronic annotation /// 0006811 // ion transport // inferred from electronic annotation /// 0006813 // potassium ion transport // traceable author statement /// 0006816 // calcium ion transport // inferred from direct assay /// 0006820 // anion transport // inferred from electronic …	0005886 // plasma membrane // not recorded /// 0005886 // plasma membrane // traceable author statement /// 0008076 // voltage-gated potassium channel complex // inferred by curator /// 0016020 // membrane // inferred from electronic annotation /// 0016021 // integral component of membrane // inferred from electronic annotation /// 0016323 // basolateral plasma membrane // inferred from electroni…	0005267 // potassium channel activity // inferred from electronic annotation /// 0005515 // protein binding // inferred from physical interaction /// 0005516 // calmodulin binding // not recorded /// 0015269 // calcium-activated potassium channel activity // inferred from direct assay /// 0016286 // small conductance calcium-activated potassium channel activity // not recorded /// 0019903 // prot…	---	IPR004178 // Calmodulin-binding domain // 3.4E-34 /// IPR004178 // Calmodulin-binding domain // 1.4E-11 /// IPR013099 // Two pore domain potassium channel domain // 7.4E-19 /// IPR015449 // Potassium channel, calcium-activated, SK // 7.8E-45
204416_x_at	2.47335588	1.741935691	1.189171156	UP	NM_001645	chr19:45417957-45422599 (+) // 99.28 // q13.32	apolipoprotein C-I	APOC1	---	341	107710	NP_001636 /// XP_005258912	NM_001645 /// XM_005258855	0006629 // lipid metabolic process // traceable author statement /// 0006641 // triglyceride metabolic process // inferred from electronic annotation /// 0006810 // transport // inferred from electronic annotation /// 0006869 // lipid transport // inferred from electronic annotation /// 0008203 // cholesterol metabolic process // inferred from electronic annotation /// 0010873 // positive regulat…	0005576 // extracellular region // inferred from electronic annotation /// 0005783 // endoplasmic reticulum // inferred from direct assay /// 0034361 // very-low-density lipoprotein particle // inferred from direct assay /// 0034364 // high-density lipoprotein particle // inferred from direct assay /// 0042627 // chylomicron // traceable author statement /// 0070062 // extracellular vesicular exo…	0004859 // phospholipase inhibitor activity // inferred from direct assay /// 0005504 // fatty acid binding // inferred from direct assay /// 0031210 // phosphatidylcholine binding // traceable author statement /// 0055102 // lipase inhibitor activity // inferred from direct assay /// 0060228 // phosphatidylcholine-sterol O-acyltransferase activator activity // traceable author statement	Statin_Pathway_PharmGKB // GenMAPP	---
204446_s_at	3.019947882	3.000228138	2.483760344	UP	NM_000698	chr10:45869685-45941561 (+) // 96.56 // q11.21	arachidonate 5-lipoxygenase	ALOX5	ENSG00000012779 /// OTTHUMG00000018081 /// OTTHUMG00000174846	240	152390 /// 600807	NP_000689 /// NP_001243082 /// NP_001243083	NM_000698 /// NM_001256153 /// NM_001256154	0002540 // leukotriene production involved in inflammatory response // inferred from electronic annotation /// 0006691 // leukotriene metabolic process // traceable author statement /// 0006954 // inflammatory response // inferred from electronic annotation /// 0019369 // arachidonic acid metabolic process // traceable author statement /// 0019370 // leukotriene biosynthetic process // inferred f…	0005615 // extracellular space // inferred from direct assay /// 0005634 // nucleus // inferred from electronic annotation /// 0005635 // nuclear envelope // inferred from direct assay /// 0005635 // nuclear envelope // traceable author statement /// 0005641 // nuclear envelope lumen // inferred from direct assay /// 0005737 // cytoplasm // inferred from electronic annotation /// 0005829 // cytos…	0004051 // arachidonate 5-lipoxygenase activity // inferred from direct assay /// 0005506 // iron ion binding // inferred from direct assay /// 0005515 // protein binding // inferred from physical interaction /// 0016491 // oxidoreductase activity // inferred from electronic annotation /// 0016702 // oxidoreductase activity, acting on single donors with incorporation of molecular oxygen, incorpor…	Eicosanoid_Synthesis // GenMAPP /// PWY66-375 // MetaCyc /// PWY66-392 // MetaCyc /// PWY66-393 // MetaCyc /// PWY66-394 // MetaCyc /// PWY66-395 // MetaCyc /// PWY66-397 // MetaCyc	IPR001024 // PLAT/LH2 domain // 5.3E-33 /// IPR001024 // PLAT/LH2 domain // 4.6E-33 /// IPR013819 // Lipoxygenase, C-terminal // 3.7E-180 /// IPR013819 // Lipoxygenase, C-terminal // 5.9E-146 /// IPR013819 // Lipoxygenase, C-terminal // 4.3E-11
204513_s_at	-2.186914646	-2.152565617	-2.029717321	DOWN	NM_014800	chr7:36893966-37025697 (-) // 98.81 // p14.2	engulfment and cell motility 1	ELMO1	ENSG00000155849 /// OTTHUMG00000023701	9844	606420	NP_001034548 /// NP_001193409 /// NP_001193411 /// NP_055615 /// NP_569709 /// XP_005249976 /// XP_005249977 /// XP_006715868	NM_001039459 /// NM_001206480 /// NM_001206482 /// NM_014800 /// NM_130442 /// NR_038120 /// XM_005249919 /// XM_005249920 /// XM_006715805	0006909 // phagocytosis // inferred from electronic annotation /// 0006911 // phagocytosis, engulfment // inferred from genetic interaction /// 0006915 // apoptotic process // non-traceable author statement /// 0006928 // cellular component movement // inferred from genetic interaction /// 0016032 // viral process // traceable author statement /// 0016601 // Rac protein signal transduction // inf…	0005737 // cytoplasm // inferred from direct assay /// 0005829 // cytosol // traceable author statement /// 0005856 // cytoskeleton // inferred from electronic annotation /// 0005886 // plasma membrane // inferred from direct assay /// 0016020 // membrane // inferred from direct assay /// 0016020 // membrane // inferred from electronic annotation	0005488 // binding // inferred from electronic annotation /// 0005515 // protein binding // inferred from physical interaction /// 0005543 // phospholipid binding // inferred from electronic annotation /// 0017124 // SH3 domain binding // inferred from physical interaction	---	IPR006816 // Engulfment/cell motility, ELMO // 1.4E-53 /// IPR024574 // Domain of unknown function DUF3361 // 1.9E-75
204606_at	-3.505637633	-1.594818482	-2.060762731	DOWN	NM_002989	chr9:34709003-34710121 (-) // 99.65 // p13.3	chemokine (C-C motif) ligand 21	CCL21	ENSG00000137077 /// OTTHUMG00000019838	6366	602737	NP_002980	NM_002989	0001768 // establishment of T cell polarity // inferred from direct assay /// 0001771 // immunological synapse formation // inferred from sequence or structural similarity /// 0001954 // positive regulation of cell-matrix adhesion // inferred from direct assay /// 0002407 // dendritic cell chemotaxis // inferred from direct assay /// 0002606 // positive regulation of dendritic cell antigen proces…	0005576 // extracellular region // traceable author statement /// 0005615 // extracellular space // inferred from electronic annotation /// 0031012 // extracellular matrix // inferred from direct assay	0005125 // cytokine activity // inferred from electronic annotation /// 0008009 // chemokine activity // inferred from direct assay /// 0031732 // CCR7 chemokine receptor binding // inferred from sequence or structural similarity /// 0042379 // chemokine receptor binding // inferred from direct assay	---	IPR001811 // Chemokine interleukin-8-like domain // 7.5E-25
204612_at	-1.077673596	-1.018000711	-1.243659179	DOWN	NM_006823	chr8:79428335-79515449 (+) // 97.39 // q21.12	protein kinase (cAMP-dependent, catalytic) inhibitor alpha	PKIA	ENSG00000171033 /// OTTHUMG00000164618	5569	606059	NP_006814 /// NP_862822	NM_006823 /// NM_181839	0000122 // negative regulation of transcription from RNA polymerase II promoter // inferred from electronic annotation /// 0006469 // negative regulation of protein kinase activity // inferred from electronic annotation /// 0010389 // regulation of G2/M transition of mitotic cell cycle // inferred from electronic annotation /// 0016310 // phosphorylation // inferred from electronic annotation ///…	0005634 // nucleus // inferred from electronic annotation /// 0005737 // cytoplasm // inferred from electronic annotation	0004860 // protein kinase inhibitor activity // inferred from electronic annotation /// 0004862 // cAMP-dependent protein kinase inhibitor activity // inferred from direct assay /// 0004862 // cAMP-dependent protein kinase inhibitor activity // traceable author statement /// 0005515 // protein binding // inferred from physical interaction /// 0016301 // kinase activity // inferred from electronic…	Calcium_regulation_in_cardiac_cells // GenMAPP /// Smooth_muscle_contraction // GenMAPP	IPR004171 // cAMP-dependent protein kinase inhibitor // 4.5E-38
204619_s_at	2.076647327	1.445310934	1.659325744	UP	BF590263	chr5:82767478-82878121 (+) // 98.58 // q14.2	versican	VCAN	ENSG00000038427 /// OTTHUMG00000131321	1462	118661 /// 143200	NP_001119808 /// NP_001157569 /// NP_001157570 /// NP_004376	NM_001126336 /// NM_001164097 /// NM_001164098 /// NM_004385	0001649 // osteoblast differentiation // inferred from direct assay /// 0005975 // carbohydrate metabolic process // traceable author statement /// 0007155 // cell adhesion // inferred from electronic annotation /// 0007275 // multicellular organismal development // traceable author statement /// 0007507 // heart development // inferred from electronic annotation /// 0008037 // cell recognition /…	0005576 // extracellular region // traceable author statement /// 0005578 // proteinaceous extracellular matrix // inferred from electronic annotation /// 0005615 // extracellular space // inferred from direct assay /// 0005796 // Golgi lumen // traceable author statement /// 0016020 // membrane // inferred from direct assay /// 0031012 // extracellular matrix // inferred from direct assay /// 00…	0005509 // calcium ion binding // inferred from electronic annotation /// 0005515 // protein binding // inferred from physical interaction /// 0005539 // glycosaminoglycan binding // traceable author statement /// 0005540 // hyaluronic acid binding // inferred from electronic annotation /// 0030246 // carbohydrate binding // inferred from electronic annotation	---	IPR000436 // Sushi/SCR/CCP // 8.6E-11 /// IPR000436 // Sushi/SCR/CCP // 5.9E-11 /// IPR000436 // Sushi/SCR/CCP // 3.8E-11 /// IPR000538 // Link // 5.9E-41 /// IPR000538 // Link // 3.9E-36 /// IPR000538 // Link // 4.0E-41 /// IPR000538 // Link // 2.6E-36 /// IPR000538 // Link // 2.5E-41 /// IPR000538 // Link // 1.7E-36 /// IPR000742 // Epidermal growth factor-like domain // 1.9E-9 /// IPR000742 //…
204620_s_at	2.008481013	1.813561418	1.34727087	UP	NM_004385	chr5:82767582-82876981 (+) // 99.65 // q14.2	versican	VCAN	ENSG00000038427 /// OTTHUMG00000131321	1462	118661 /// 143200	NP_001119808 /// NP_001157569 /// NP_001157570 /// NP_004376	NM_001126336 /// NM_001164097 /// NM_001164098 /// NM_004385	0001649 // osteoblast differentiation // inferred from direct assay /// 0005975 // carbohydrate metabolic process // traceable author statement /// 0007155 // cell adhesion // inferred from electronic annotation /// 0007275 // multicellular organismal development // traceable author statement /// 0007507 // heart development // inferred from electronic annotation /// 0008037 // cell recognition /…	0005576 // extracellular region // traceable author statement /// 0005578 // proteinaceous extracellular matrix // inferred from electronic annotation /// 0005615 // extracellular space // inferred from direct assay /// 0005796 // Golgi lumen // traceable author statement /// 0016020 // membrane // inferred from direct assay /// 0031012 // extracellular matrix // inferred from direct assay /// 00…	0005509 // calcium ion binding // inferred from electronic annotation /// 0005515 // protein binding // inferred from physical interaction /// 0005539 // glycosaminoglycan binding // traceable author statement /// 0005540 // hyaluronic acid binding // inferred from electronic annotation /// 0030246 // carbohydrate binding // inferred from electronic annotation	---	IPR000436 // Sushi/SCR/CCP // 8.6E-11 /// IPR000436 // Sushi/SCR/CCP // 3.7E-11 /// IPR000436 // Sushi/SCR/CCP // 5.9E-11 /// IPR000436 // Sushi/SCR/CCP // 3.8E-11 /// IPR000538 // Link // 5.9E-41 /// IPR000538 // Link // 3.9E-36 /// IPR000538 // Link // 2.5E-41 /// IPR000538 // Link // 1.6E-36 /// IPR000538 // Link // 4.0E-41 /// IPR000538 // Link // 2.6E-36 /// IPR000538 // Link // 2.5E-41 /// …
204623_at	-4.461830254	-3.29051748	-4.055833026	DOWN	NM_003226	chr21:43732183-43735463 (-) // 97.74 // q22.3	trefoil factor 3 (intestinal)	TFF3	ENSG00000160180 /// OTTHUMG00000086798	7033	600633	NP_003217	NM_003226	0006952 // defense response // traceable author statement /// 0007586 // digestion // traceable author statement /// 0043434 // response to peptide hormone // inferred from electronic annotation	0005576 // extracellular region // traceable author statement /// 0005578 // proteinaceous extracellular matrix // inferred from electronic annotation /// 0030141 // secretory granule // inferred from electronic annotation /// 0032579 // apical lamina of hyaline layer // inferred from electronic annotation /// 0070062 // extracellular vesicular exosome // inferred from direct assay	---	---	IPR000519 // P-type trefoil // 1.3E-22 /// IPR000519 // P-type trefoil // 2.7E-22
204686_at	-1.329086124	-1.429416654	-1.380823991	DOWN	NM_005544	chr2:227599937-227664475 (-) // 97.31 // q36.3	insulin receptor substrate 1	IRS1	ENSG00000169047 /// OTTHUMG00000133179	3667	125853 /// 147545	NP_005535 /// XP_005246591 /// XP_006712575	NM_005544 /// XM_005246534 /// XM_006712512	0002053 // positive regulation of mesenchymal cell proliferation // inferred from electronic annotation /// 0007165 // signal transduction // traceable author statement /// 0007173 // epidermal growth factor receptor signaling pathway // traceable author statement /// 0008284 // positive regulation of cell proliferation // non-traceable author statement /// 0008286 // insulin receptor signaling p…	0005634 // nucleus // inferred from sequence or structural similarity /// 0005737 // cytoplasm // inferred from sequence or structural similarity /// 0005829 // cytosol // traceable author statement /// 0005886 // plasma membrane // traceable author statement /// 0005899 // insulin receptor complex // inferred from sequence or structural similarity /// 0005901 // caveola // inferred from direct a…	0004871 // signal transducer activity // inferred from electronic annotation /// 0005068 // transmembrane receptor protein tyrosine kinase adaptor activity // inferred from sequence or structural similarity /// 0005080 // protein kinase C binding // inferred from sequence or structural similarity /// 0005158 // insulin receptor binding // inferred from physical interaction /// 0005159 // insulin-…	---	IPR001849 // Pleckstrin homology domain // 3.3E-17 /// IPR002404 // Insulin receptor substrate-1, PTB // 3.6E-33
204702_s_at	2.520349592	1.312134805	1.594423405	UP	NM_004289	chr17:45501520-45504005 (+) // 96.41 // q21.32 /// chr18:57636940-57639114 (+) // 96.87 // q21.32 /// chr7:26192508-26225882 (+) // 100.0 // p15.2	nuclear factor, erythroid 2-like 3	NFE2L3	ENSG00000050344 /// OTTHUMG00000023882	9603	604135	NP_004280	NM_004289	0006351 // transcription, DNA-templated // inferred from electronic annotation /// 0006355 // regulation of transcription, DNA-templated // inferred from electronic annotation /// 0006366 // transcription from RNA polymerase II promoter // traceable author statement	0005634 // nucleus // inferred from electronic annotation	0003677 // DNA binding // inferred from electronic annotation /// 0003700 // sequence-specific DNA binding transcription factor activity // inferred from electronic annotation /// 0003713 // transcription coactivator activity // traceable author statement /// 0043565 // sequence-specific DNA binding // inferred from electronic annotation	---	IPR004826 // Basic leucine zipper domain, Maf-type // 3.7E-10 /// IPR004827 // Basic-leucine zipper domain // 7.8E-12 /// IPR004827 // Basic-leucine zipper domain // 5.5E-9
204719_at	-1.577470535	-1.286866508	-1.856341984	DOWN	NM_007168	chr17:66863432-66951492 (-) // 99.45 // q24.2	ATP-binding cassette, sub-family A (ABC1), member 8	ABCA8	ENSG00000141338 /// OTTHUMG00000180192	10351	612505	NP_001275914 /// NP_001275915 /// NP_009099 /// XP_005256995 /// XP_005256997	NM_001288985 /// NM_001288986 /// NM_007168 /// XM_005256938 /// XM_005256940 /// XR_243626	0006200 // ATP catabolic process // inferred from electronic annotation /// 0006810 // transport // inferred from direct assay /// 0008152 // metabolic process // inferred from electronic annotation /// 0055085 // transmembrane transport // traceable author statement	0005743 // mitochondrial inner membrane // inferred from electronic annotation /// 0005886 // plasma membrane // traceable author statement /// 0016020 // membrane // inferred from electronic annotation /// 0016021 // integral component of membrane // inferred from electronic annotation	0000166 // nucleotide binding // inferred from electronic annotation /// 0005524 // ATP binding // inferred from electronic annotation /// 0016887 // ATPase activity // inferred from electronic annotation /// 0017111 // nucleoside-triphosphatase activity // inferred from electronic annotation /// 0042626 // ATPase activity, coupled to transmembrane movement of substances // inferred from direct a…	---	IPR003439 // ABC transporter-like // 1.1E-10 /// IPR003439 // ABC transporter-like // 3.3E-20 /// IPR003439 // ABC transporter-like // 9.5E-25 /// IPR003439 // ABC transporter-like // 3.4E-20
204745_x_at	-1.406584419	-1.427226248	-1.714539608	DOWN	NM_005950	chr16:56700652-56701977 (-) // 99.24 // q13	metallothionein 1G	MT1G	ENSG00000125144 /// OTTHUMG00000133275	4495	156353	NP_005941	NM_005950	0030224 // monocyte differentiation // non-traceable author statement /// 0035924 // cellular response to vascular endothelial growth factor stimulus // inferred from expression pattern /// 0042117 // monocyte activation // non-traceable author statement /// 0045926 // negative regulation of growth // inferred from direct assay /// 0071276 // cellular response to cadmium ion // inferred from expr…	0005634 // nucleus // inferred from direct assay /// 0005737 // cytoplasm // inferred from direct assay /// 0048471 // perinuclear region of cytoplasm // inferred from direct assay	0005515 // protein binding // inferred from physical interaction /// 0008270 // zinc ion binding // inferred from direct assay /// 0046872 // metal ion binding // inferred from electronic annotation	---	IPR003019 // Metallothionein superfamily, eukaryotic // 5.3E-17 /// IPR003019 // Metallothionein superfamily, eukaryotic // 5.2E-16
204753_s_at	-1.751871312	-1.689012908	-1.111452424	DOWN	AI810712	chr17:53342399-53402425 (+) // 96.63 // q22	hepatic leukemia factor	HLF	ENSG00000108924 /// OTTHUMG00000177840	3131	142385	NP_002117 /// XP_005257326	NM_002126 /// XM_005257269	0006351 // transcription, DNA-templated // inferred from electronic annotation /// 0006355 // regulation of transcription, DNA-templated // inferred from electronic annotation /// 0006366 // transcription from RNA polymerase II promoter // traceable author statement /// 0007275 // multicellular organismal development // traceable author statement /// 0035914 // skeletal muscle cell differentiatio…	0005634 // nucleus // inferred from electronic annotation	0003677 // DNA binding // traceable author statement /// 0003690 // double-stranded DNA binding // traceable author statement /// 0003700 // sequence-specific DNA binding transcription factor activity // inferred from electronic annotation /// 0043565 // sequence-specific DNA binding // inferred from electronic annotation	---	IPR004827 // Basic-leucine zipper domain // 3.5E-21 /// IPR004827 // Basic-leucine zipper domain // 1.9E-21
204754_at	-1.32894856	-1.182857013	-1.967967434	DOWN	W60800	chr17:53342399-53402425 (+) // 96.63 // q22	hepatic leukemia factor	HLF	ENSG00000108924 /// OTTHUMG00000177840	3131	142385	NP_002117 /// XP_005257326	NM_002126 /// XM_005257269	0006351 // transcription, DNA-templated // inferred from electronic annotation /// 0006355 // regulation of transcription, DNA-templated // inferred from electronic annotation /// 0006366 // transcription from RNA polymerase II promoter // traceable author statement /// 0007275 // multicellular organismal development // traceable author statement /// 0035914 // skeletal muscle cell differentiatio…	0005634 // nucleus // inferred from electronic annotation	0003677 // DNA binding // traceable author statement /// 0003690 // double-stranded DNA binding // traceable author statement /// 0003700 // sequence-specific DNA binding transcription factor activity // inferred from electronic annotation /// 0043565 // sequence-specific DNA binding // inferred from electronic annotation	---	IPR004827 // Basic-leucine zipper domain // 3.5E-21
204755_x_at	-1.589285968	-1.641918182	-1.108934786	DOWN	M95585	chr17:53342526-53400888 (+) // 97.1 // q22	hepatic leukemia factor	HLF	ENSG00000108924 /// OTTHUMG00000177840	3131	142385	NP_002117 /// XP_005257326	NM_002126 /// XM_005257269	0006351 // transcription, DNA-templated // inferred from electronic annotation /// 0006355 // regulation of transcription, DNA-templated // inferred from electronic annotation /// 0006366 // transcription from RNA polymerase II promoter // traceable author statement /// 0007275 // multicellular organismal development // traceable author statement /// 0035914 // skeletal muscle cell differentiatio…	0005634 // nucleus // inferred from electronic annotation	0003677 // DNA binding // traceable author statement /// 0003690 // double-stranded DNA binding // traceable author statement /// 0003700 // sequence-specific DNA binding transcription factor activity // inferred from electronic annotation /// 0043565 // sequence-specific DNA binding // inferred from electronic annotation	---	IPR004827 // Basic-leucine zipper domain // 3.5E-21 /// IPR004827 // Basic-leucine zipper domain // 1.9E-21
204796_at	-1.344065734	-1.30059671	-1.158409228	DOWN	AI825937	chr14:100259758-100408393 (+) // 97.13 // q32.2	echinoderm microtubule associated protein like 1	EML1	ENSG00000066629 /// OTTHUMG00000171529	2009	602033	NP_001008707 /// NP_004425 /// XP_005267454 /// XP_005267455 /// XP_005267456 /// XP_005267457 /// XP_006720137	NM_001008707 /// NM_004434 /// XM_005267397 /// XM_005267398 /// XM_005267399 /// XM_005267400 /// XM_006720074	0000226 // microtubule cytoskeleton organization // inferred from sequence or structural similarity /// 0007052 // mitotic spindle organization // inferred from sequence or structural similarity /// 0007405 // neuroblast proliferation // inferred from sequence or structural similarity /// 0007420 // brain development // inferred from mutant phenotype /// 0007420 // brain development // inferred f…	0005737 // cytoplasm // inferred from electronic annotation /// 0005829 // cytosol // inferred from sequence or structural similarity /// 0005856 // cytoskeleton // inferred from electronic annotation /// 0005874 // microtubule // inferred from electronic annotation /// 0005875 // microtubule associated complex // traceable author statement /// 0097431 // mitotic spindle pole // inferred from seq…	0005509 // calcium ion binding // non-traceable author statement /// 0005515 // protein binding // inferred from physical interaction /// 0008017 // microtubule binding // inferred from sequence or structural similarity /// 0015631 // tubulin binding // inferred from direct assay	---	IPR001680 // WD40 repeat // 3.2E-6 /// IPR001680 // WD40 repeat // 3.4E-4 /// IPR001680 // WD40 repeat // 1.6E-7 /// IPR001680 // WD40 repeat // 1.3E-6 /// IPR001680 // WD40 repeat // 7.8E-8 /// IPR001680 // WD40 repeat // 2.3E-7 /// IPR005108 // HELP // 1.6E-42
204869_at	2.671440011	1.787175165	2.298439247	UP	AL031664	chr20:17207646-17465218 (+) // 96.9 // p12.1	proprotein convertase subtilisin/kexin type 2	PCSK2	ENSG00000125851 /// OTTHUMG00000031941	5126	162151	NP_001188457 /// NP_001188458 /// NP_002585	NM_001201528 /// NM_001201529 /// NM_002594	0006508 // proteolysis // inferred from direct assay /// 0007399 // nervous system development // inferred from electronic annotation /// 0009790 // embryo development // inferred from electronic annotation /// 0016485 // protein processing // inferred from electronic annotation /// 0016486 // peptide hormone processing // inferred from electronic annotation /// 0016540 // protein autoprocessing …	0005615 // extracellular space // inferred from direct assay /// 0016020 // membrane // inferred from direct assay /// 0030133 // transport vesicle // inferred from electronic annotation /// 0030425 // dendrite // inferred from electronic annotation /// 0031410 // cytoplasmic vesicle // inferred from electronic annotation /// 0034774 // secretory granule lumen // traceable author statement /// 00…	0004175 // endopeptidase activity // inferred from electronic annotation /// 0004252 // serine-type endopeptidase activity // inferred from direct assay /// 0005515 // protein binding // inferred from physical interaction /// 0008233 // peptidase activity // inferred from electronic annotation /// 0008236 // serine-type peptidase activity // inferred from electronic annotation /// 0016787 // hydr…	---	IPR000209 // Peptidase S8/S53 domain // 9.2E-70 /// IPR000209 // Peptidase S8/S53 domain // 9.9E-70 /// IPR002884 // Proprotein convertase, P // 5.4E-34 /// IPR002884 // Proprotein convertase, P // 5.7E-34
204870_s_at	2.760763516	2.214684629	1.862056024	UP	NM_002594	chr20:17207864-17462925 (+) // 99.46 // p12.1	proprotein convertase subtilisin/kexin type 2	PCSK2	ENSG00000125851 /// OTTHUMG00000031941	5126	162151	NP_001188457 /// NP_001188458 /// NP_002585	NM_001201528 /// NM_001201529 /// NM_002594	0006508 // proteolysis // inferred from direct assay /// 0007399 // nervous system development // inferred from electronic annotation /// 0009790 // embryo development // inferred from electronic annotation /// 0016485 // protein processing // inferred from electronic annotation /// 0016486 // peptide hormone processing // inferred from electronic annotation /// 0016540 // protein autoprocessing …	0005615 // extracellular space // inferred from direct assay /// 0016020 // membrane // inferred from direct assay /// 0030133 // transport vesicle // inferred from electronic annotation /// 0030425 // dendrite // inferred from electronic annotation /// 0031410 // cytoplasmic vesicle // inferred from electronic annotation /// 0034774 // secretory granule lumen // traceable author statement /// 00…	0004175 // endopeptidase activity // inferred from electronic annotation /// 0004252 // serine-type endopeptidase activity // inferred from direct assay /// 0005515 // protein binding // inferred from physical interaction /// 0008233 // peptidase activity // inferred from electronic annotation /// 0008236 // serine-type peptidase activity // inferred from electronic annotation /// 0016787 // hydr…	---	IPR000209 // Peptidase S8/S53 domain // 9.2E-70 /// IPR000209 // Peptidase S8/S53 domain // 9.9E-70 /// IPR000209 // Peptidase S8/S53 domain // 8.6E-70 /// IPR002884 // Proprotein convertase, P // 5.4E-34 /// IPR002884 // Proprotein convertase, P // 5.7E-34 /// IPR002884 // Proprotein convertase, P // 5.2E-34
204872_at	-1.326791248	-1.230314955	-1.36064192	DOWN	NM_007005	chr9:82340466-82341654 (+) // 99.75 // q21.31	transducin-like enhancer of split 4	TLE4	ENSG00000106829	7091	605132	NP_001269677 /// NP_001269678 /// NP_001269682 /// NP_001269689 /// NP_008936 /// XP_005252224 /// XP_005252226 /// XP_005252230 /// XP_005252231 /// XP_005252232 /// XP_005252234 /// XP_006717327 /// XP_006717328 /// XP_006717329 /// XP_006717330 /// XP_006717331 /// XP_006717332 /// XP_006717333	NM_001282748 /// NM_001282749 /// NM_001282753 /// NM_001282760 /// NM_007005 /// NR_104239 /// XM_005252167 /// XM_005252169 /// XM_005252173 /// XM_005252174 /// XM_005252175 /// XM_005252177 /// XM_006717264 /// XM_006717265 /// XM_006717266 /// XM_006717267 /// XM_006717268 /// XM_006717269 /// XM_006717270	0000122 // negative regulation of transcription from RNA polymerase II promoter // inferred from electronic annotation /// 0006351 // transcription, DNA-templated // inferred from electronic annotation /// 0006355 // regulation of transcription, DNA-templated // inferred from electronic annotation /// 0006366 // transcription from RNA polymerase II promoter // inferred from electronic annotation …	0005634 // nucleus // inferred from direct assay /// 0005634 // nucleus // non-traceable author statement /// 0005654 // nucleoplasm // traceable author statement	0003682 // chromatin binding // inferred from electronic annotation /// 0003705 // RNA polymerase II distal enhancer sequence-specific DNA binding transcription factor activity // inferred from electronic annotation /// 0003714 // transcription corepressor activity // inferred from electronic annotation /// 0005515 // protein binding // inferred from electronic annotation /// 0070491 // repressin…	---	IPR001680 // WD40 repeat // 5.2E-6 /// IPR001680 // WD40 repeat // 9.6E-6 /// IPR001680 // WD40 repeat // 7.8E-9 /// IPR001680 // WD40 repeat // 8.0E-12 /// IPR001680 // WD40 repeat // 1.4E-7 /// IPR001680 // WD40 repeat // 1.7E-6 /// IPR005617 // Groucho/TLE, N-terminal Q-rich domain // 4.7E-81
204918_s_at	-1.418609305	-1.18839249	-1.137195375	DOWN	NM_004529	chr9:20344967-20622450 (-) // 93.78 // p21.3	myeloid/lymphoid or mixed-lineage leukemia (trithorax homolog, Drosophila); translocated to, 3	MLLT3	ENSG00000171843 /// OTTHUMG00000019650	4300	159558	NP_001273620 /// NP_004520	NM_001286691 /// NM_004529	0006351 // transcription, DNA-templated // inferred from electronic annotation /// 0006355 // regulation of transcription, DNA-templated // inferred from electronic annotation /// 0007379 // segment specification // inferred from electronic annotation /// 0009952 // anterior/posterior pattern specification // inferred from electronic annotation /// 0090090 // negative regulation of canonical Wnt …	0005634 // nucleus // inferred from electronic annotation /// 0070062 // extracellular vesicular exosome // inferred from direct assay	0005515 // protein binding // inferred from physical interaction	---	IPR005033 // YEATS // 1.2E-31
204932_at	-1.981440382	-2.406379279	-2.390826332	DOWN	BF433902	chr8:119935802-119964189 (-) // 99.03 // q24.12	tumor necrosis factor receptor superfamily, member 11b	TNFRSF11B	ENSG00000164761 /// OTTHUMG00000164969	4982	239000 /// 602643	NP_002537	NM_002546	0001501 // skeletal system development // traceable author statement /// 0006915 // apoptotic process // inferred from electronic annotation /// 0007165 // signal transduction // inferred from electronic annotation /// 0007584 // response to nutrient // inferred from electronic annotation /// 0010035 // response to inorganic substance // inferred from electronic annotation /// 0030198 // extracel…	0005576 // extracellular region // traceable author statement /// 0005578 // proteinaceous extracellular matrix // inferred from electronic annotation /// 0005615 // extracellular space // inferred from direct assay	0004872 // receptor activity // traceable author statement /// 0005125 // cytokine activity // traceable author statement /// 0005515 // protein binding // inferred from electronic annotation	---	IPR000488 // Death domain // 1.6E-15 /// IPR001368 // TNFR/NGFR cysteine-rich region // 1.3E-9 /// IPR001368 // TNFR/NGFR cysteine-rich region // 7.0E-11
205016_at	2.041144373	1.959022994	1.746004391	UP	NM_003236	chr2:70674418-70780930 (-) // 99.03 // p13.3	transforming growth factor, alpha	TGFA	ENSG00000163235 /// OTTHUMG00000129669	7039	190170	NP_001093161 /// NP_003227 /// XP_005264579	NM_001099691 /// NM_003236 /// XM_005264522	0000165 // MAPK cascade // inferred from direct assay /// 0000187 // activation of MAPK activity // inferred from direct assay /// 0001525 // angiogenesis // inferred from electronic annotation /// 0007173 // epidermal growth factor receptor signaling pathway // inferred from electronic annotation /// 0008283 // cell proliferation // traceable author statement /// 0008284 // positive regulation o…	0005576 // extracellular region // inferred from electronic annotation /// 0005615 // extracellular space // inferred from direct assay /// 0005634 // nucleus // inferred from electronic annotation /// 0005886 // plasma membrane // non-traceable author statement /// 0009986 // cell surface // inferred from direct assay /// 0016020 // membrane // inferred from electronic annotation /// 0016021 // …	0001948 // glycoprotein binding // inferred from electronic annotation /// 0004708 // MAP kinase kinase activity // inferred from direct assay /// 0005154 // epidermal growth factor receptor binding // inferred from direct assay /// 0005515 // protein binding // inferred from physical interaction /// 0008083 // growth factor activity // inferred from direct assay	---	---
205051_s_at	-3.10022936	-2.685955634	-1.884495994	DOWN	NM_000222	chr4:55524160-55606855 (+) // 97.23 // q12	v-kit Hardy-Zuckerman 4 feline sarcoma viral oncogene homolog	KIT	ENSG00000157404 /// OTTHUMG00000128713	3815	154800 /// 164920 /// 172800 /// 273300 /// 606764	NP_000213 /// NP_001087241 /// XP_005265797 /// XP_005265798 /// XP_005265799 /// XP_006714101	NM_000222 /// NM_001093772 /// XM_005265740 /// XM_005265741 /// XM_005265742 /// XM_006714038	0000187 // activation of MAPK activity // inferred from direct assay /// 0001541 // ovarian follicle development // inferred from sequence or structural similarity /// 0002318 // myeloid progenitor cell differentiation // inferred from electronic annotation /// 0002320 // lymphoid progenitor cell differentiation // inferred from electronic annotation /// 0002327 // immature B cell differentiation…	0001669 // acrosomal vesicle // inferred from electronic annotation /// 0005615 // extracellular space // inferred from direct assay /// 0005634 // nucleus // inferred from direct assay /// 0005737 // cytoplasm // inferred from electronic annotation /// 0005737 // cytoplasm // inferred from direct assay /// 0005886 // plasma membrane // traceable author statement /// 0009897 // external side of p…	0000166 // nucleotide binding // inferred from electronic annotation /// 0002020 // protease binding // inferred from electronic annotation /// 0004672 // protein kinase activity // inferred from electronic annotation /// 0004713 // protein tyrosine kinase activity // traceable author statement /// 0004714 // transmembrane receptor protein tyrosine kinase activity // inferred from direct assay //…	---	IPR000719 // Protein kinase domain // 5.2E-15 /// IPR000719 // Protein kinase domain // 2.5E-34 /// IPR001245 // Serine-threonine/tyrosine-protein kinase catalytic domain // 2.6E-107 /// IPR013098 // Immunoglobulin I-set // 5.6E-13 /// IPR013151 // Immunoglobulin // 1.8E-14
205076_s_at	1.626414326	1.052982996	1.747940213	UP	NM_006697	chr1:149900543-149908727 (-) // 98.94 // q21.2	myotubularin related protein 11	MTMR11	ENSG00000014914 /// OTTHUMG00000012207	10903	---	NP_001139334 /// NP_870988 /// XP_006711198 /// XP_006711199 /// XP_006711200	NM_001145862 /// NM_006697 /// NM_181873 /// XM_006711135 /// XM_006711136 /// XM_006711137 /// XR_426759 /// XR_426760	0016311 // dephosphorylation // inferred from electronic annotation	---	0016791 // phosphatase activity // inferred from electronic annotation	---	IPR010569 // Myotubularin-like phosphatase domain // 9.3E-11 /// IPR022587 // Myotubularin-associated // 4.3E-31
205083_at	-2.6580029	-1.933043923	-1.503888227	DOWN	NM_001159	chr2:201450537-201536214 (+) // 93.09 // q33.1	aldehyde oxidase 1	AOX1	---	316	602841	NP_001150	NM_001159	0006766 // vitamin metabolic process // traceable author statement /// 0006767 // water-soluble vitamin metabolic process // traceable author statement /// 0006954 // inflammatory response // traceable author statement /// 0042816 // vitamin B6 metabolic process // traceable author statement /// 0044281 // small molecule metabolic process // traceable author statement /// 0055114 // oxidation-red…	0005737 // cytoplasm // inferred from electronic annotation /// 0005829 // cytosol // traceable author statement /// 0070062 // extracellular vesicular exosome // inferred from direct assay	0003824 // catalytic activity // inferred from electronic annotation /// 0004031 // aldehyde oxidase activity // traceable author statement /// 0004854 // xanthine dehydrogenase activity // traceable author statement /// 0005506 // iron ion binding // inferred from electronic annotation /// 0008762 // UDP-N-acetylmuramate dehydrogenase activity // inferred from electronic annotation /// 0009055 /…	PWY66-201 // HumanCyc /// PWY66-221 // HumanCyc	---
205084_at	-1.013287297	-1.11080783	-1.022151789	DOWN	NM_018844	chr7:107220714-107259099 (+) // 96.77 // q22.3	B-cell receptor-associated protein 29	BCAP29	ENSG00000075790 /// OTTHUMG00000154770	55973	---	NP_001008405 /// NP_061332 /// XP_006716114	NM_001008405 /// NM_001008406 /// NM_001008407 /// NM_018844 /// NR_027830 /// XM_006716051	0001649 // osteoblast differentiation // inferred from direct assay /// 0006810 // transport // inferred from electronic annotation /// 0006886 // intracellular protein transport // inferred from electronic annotation /// 0006915 // apoptotic process // inferred from electronic annotation /// 0015031 // protein transport // inferred from electronic annotation /// 0016192 // vesicle-mediated trans…	0005783 // endoplasmic reticulum // inferred from electronic annotation /// 0005789 // endoplasmic reticulum membrane // inferred from electronic annotation /// 0016020 // membrane // inferred from direct assay /// 0016021 // integral component of membrane // inferred from electronic annotation	---	---	IPR008417 // B-cell receptor-associated protein 29/31 // 9.9E-66 /// IPR008417 // B-cell receptor-associated protein 29/31 // 9.2E-31 /// IPR008417 // B-cell receptor-associated protein 29/31 // 3.4E-65
205088_at	1.73964926	1.065775785	1.789091092	UP	NM_005491	chrX:149613719-149682439 (+) // 95.11 // q28	mastermind-like domain containing 1	MAMLD1	ENSG00000013619 /// OTTHUMG00000024157	10046	300120 /// 300758	NP_001170936 /// NP_001170937 /// NP_005482 /// XP_005274693 /// XP_006724865 /// XP_006724866	NM_001177465 /// NM_001177466 /// NM_005491 /// XM_005274636 /// XM_006724802 /// XM_006724803	0006351 // transcription, DNA-templated // inferred from electronic annotation /// 0006355 // regulation of transcription, DNA-templated // inferred from electronic annotation /// 0006357 // regulation of transcription from RNA polymerase II promoter // inferred from electronic annotation /// 0008584 // male gonad development // inferred from expression pattern	0005634 // nucleus // inferred from electronic annotation	---	---	---
205174_s_at	2.760174621	2.874976478	2.510590392	UP	NM_012413	chr2:37571868-37600464 (+) // 97.01 // p22.2	glutaminyl-peptide cyclotransferase	QPCT	ENSG00000115828 /// OTTHUMG00000100963	25797	607065	NP_036545	NM_012413	0006464 // cellular protein modification process // traceable author statement /// 0006508 // proteolysis // inferred from electronic annotation /// 0017186 // peptidyl-pyroglutamic acid biosynthetic process, using glutaminyl-peptide cyclotransferase // inferred from direct assay	0005576 // extracellular region // inferred from electronic annotation /// 0070062 // extracellular vesicular exosome // inferred from direct assay	0008233 // peptidase activity // inferred from electronic annotation /// 0008270 // zinc ion binding // inferred from direct assay /// 0016603 // glutaminyl-peptide cyclotransferase activity // inferred from direct assay /// 0016740 // transferase activity // inferred from electronic annotation /// 0016746 // transferase activity, transferring acyl groups // inferred from electronic annotation //…	---	IPR007484 // Peptidase M28 // 4.2E-48
205221_at	-2.688873024	-2.528820078	-2.906553494	DOWN	NM_000187	chr3:120347018-120401125 (-) // 99.83 // q13.33	homogentisate 1,2-dioxygenase	HGD	ENSG00000113924 /// OTTHUMG00000159441	3081	203500 /// 607474	NP_000178 /// XP_005247469 /// XP_005247470 /// XP_005247471	NM_000187 /// XM_005247412 /// XM_005247413 /// XM_005247414	0006520 // cellular amino acid metabolic process // inferred from electronic annotation /// 0006559 // L-phenylalanine catabolic process // inferred from electronic annotation /// 0006559 // L-phenylalanine catabolic process // traceable author statement /// 0006570 // tyrosine metabolic process // inferred from electronic annotation /// 0006572 // tyrosine catabolic process // inferred from elec…	0005829 // cytosol // traceable author statement /// 0070062 // extracellular vesicular exosome // inferred from direct assay	0004411 // homogentisate 1,2-dioxygenase activity // not recorded /// 0016491 // oxidoreductase activity // inferred from electronic annotation /// 0046872 // metal ion binding // inferred from electronic annotation /// 0051213 // dioxygenase activity // inferred from electronic annotation	TYRFUMCAT-PWY // HumanCyc	IPR005708 // Homogentisate 1,2-dioxygenase // 1.2E-212 /// IPR005708 // Homogentisate 1,2-dioxygenase // 4.3E-26 /// IPR005708 // Homogentisate 1,2-dioxygenase // 4.2E-19
205227_at	1.738671687	1.009155438	1.76301514	UP	NM_002182	chr3:190231890-190369301 (+) // 90.45 // q28	interleukin 1 receptor accessory protein	IL1RAP	ENSG00000196083 /// OTTHUMG00000156211	3556	602626	NP_001161400 /// NP_001161401 /// NP_001161402 /// NP_001161403 /// NP_002173 /// NP_608273 /// XP_005247490 /// XP_005247491	NM_001167928 /// NM_001167929 /// NM_001167930 /// NM_001167931 /// NM_002182 /// NM_134470 /// XM_005247433 /// XM_005247434	0006461 // protein complex assembly // traceable author statement /// 0006954 // inflammatory response // traceable author statement /// 0006955 // immune response // traceable author statement /// 0007165 // signal transduction // inferred from electronic annotation /// 0019221 // cytokine-mediated signaling pathway // inferred from electronic annotation /// 0042094 // interleukin-2 biosynthetic…	0005576 // extracellular region // inferred from electronic annotation /// 0005886 // plasma membrane // traceable author statement /// 0005887 // integral component of plasma membrane // traceable author statement /// 0016020 // membrane // inferred from direct assay /// 0016020 // membrane // inferred from electronic annotation /// 0016021 // integral component of membrane // inferred from elec…	0004871 // signal transducer activity // traceable author statement /// 0004908 // interleukin-1 receptor activity // inferred from electronic annotation /// 0005515 // protein binding // inferred from electronic annotation	---	IPR000157 // Toll/interleukin-1 receptor homology (TIR) domain // 2.6E-38 /// IPR013151 // Immunoglobulin // 2.6E-8
205249_at	-1.343714846	-1.135018331	-1.107073952	DOWN	NM_000399	chr10:64571756-64576127 (-) // 99.56 // q21.3	early growth response 2	EGR2	---	1959	129010 /// 145900 /// 605253 /// 607678	NP_000390 /// NP_001129649 /// NP_001129650 /// NP_001129651 /// XP_005269647	NM_000399 /// NM_001136177 /// NM_001136178 /// NM_001136179 /// XM_005269590	0006351 // transcription, DNA-templated // inferred from electronic annotation /// 0006355 // regulation of transcription, DNA-templated // inferred from electronic annotation /// 0006366 // transcription from RNA polymerase II promoter // inferred from sequence or structural similarity /// 0006611 // protein export from nucleus // inferred from sequence or structural similarity /// 0007420 // br…	0005634 // nucleus // not recorded /// 0005634 // nucleus // inferred by curator /// 0005634 // nucleus // inferred from sequence or structural similarity /// 0005737 // cytoplasm // not recorded /// 0005737 // cytoplasm // inferred from sequence or structural similarity	0001102 // RNA polymerase II activating transcription factor binding // inferred from sequence or structural similarity /// 0003676 // nucleic acid binding // inferred from electronic annotation /// 0003677 // DNA binding // inferred from electronic annotation /// 0003682 // chromatin binding // inferred from sequence or structural similarity /// 0003700 // sequence-specific DNA binding transcrip…	---	---
205289_at	-1.458162218	-1.138611658	-2.08914221	DOWN	AA583044	chr20:6748310-6760923 (+) // 97.71 // p12.3	bone morphogenetic protein 2	BMP2	ENSG00000125845 /// OTTHUMG00000031833	650	112261 /// 112600 /// 235200	NP_001191	NM_001200	0000122 // negative regulation of transcription from RNA polymerase II promoter // inferred from direct assay /// 0000187 // activation of MAPK activity // inferred from direct assay /// 0001501 // skeletal system development // traceable author statement /// 0001503 // ossification // inferred from electronic annotation /// 0001649 // osteoblast differentiation // inferred from direct assay /// …	0005576 // extracellular region // traceable author statement /// 0005615 // extracellular space // inferred from electronic annotation /// 0009986 // cell surface // inferred from direct assay	0004745 // retinol dehydrogenase activity // inferred from sequence or structural similarity /// 0005102 // receptor binding // traceable author statement /// 0005125 // cytokine activity // inferred from electronic annotation /// 0005515 // protein binding // inferred from physical interaction /// 0008083 // growth factor activity // inferred from electronic annotation /// 0019211 // phosphatase…	---	IPR001111 // Transforming growth factor-beta, N-terminal // 1.7E-75 /// IPR001839 // Transforming growth factor-beta, C-terminal // 1.3E-45
205290_s_at	-1.375195853	-1.026320635	-1.807966594	DOWN	NM_001200	chr20:6749206-6759769 (+) // 98.77 // p12.3	bone morphogenetic protein 2	BMP2	ENSG00000125845 /// OTTHUMG00000031833	650	112261 /// 112600 /// 235200	NP_001191	NM_001200	0000122 // negative regulation of transcription from RNA polymerase II promoter // inferred from direct assay /// 0000187 // activation of MAPK activity // inferred from direct assay /// 0001501 // skeletal system development // traceable author statement /// 0001503 // ossification // inferred from electronic annotation /// 0001649 // osteoblast differentiation // inferred from direct assay /// …	0005576 // extracellular region // traceable author statement /// 0005615 // extracellular space // inferred from electronic annotation /// 0009986 // cell surface // inferred from direct assay	0004745 // retinol dehydrogenase activity // inferred from sequence or structural similarity /// 0005102 // receptor binding // traceable author statement /// 0005125 // cytokine activity // inferred from electronic annotation /// 0005515 // protein binding // inferred from physical interaction /// 0008083 // growth factor activity // inferred from electronic annotation /// 0019211 // phosphatase…	---	IPR001111 // Transforming growth factor-beta, N-terminal // 1.7E-75 /// IPR001839 // Transforming growth factor-beta, C-terminal // 1.3E-45
205328_at	2.557423662	1.816762685	3.611739627	UP	NM_006984	chr13:96204981-96230491 (+) // 99.57 // q32.1	claudin 10	CLDN10	ENSG00000134873 /// OTTHUMG00000017217	9071	---	NP_001153572 /// NP_008915 /// NP_878268	NM_001160100 /// NM_006984 /// NM_182848	0006810 // transport // inferred from electronic annotation /// 0006811 // ion transport // inferred from electronic annotation /// 0007155 // cell adhesion // traceable author statement /// 0016338 // calcium-independent cell-cell adhesion // inferred from sequence or structural similarity	0005886 // plasma membrane // inferred from electronic annotation /// 0005923 // tight junction // inferred from sequence or structural similarity /// 0016020 // membrane // inferred from electronic annotation /// 0016021 // integral component of membrane // inferred from electronic annotation /// 0030054 // cell junction // inferred from electronic annotation	0005198 // structural molecule activity // inferred from electronic annotation /// 0042802 // identical protein binding // inferred from sequence or structural similarity	---	IPR004031 // PMP-22/EMP/MP20/Claudin superfamily // 2.9E-45 /// IPR004031 // PMP-22/EMP/MP20/Claudin superfamily // 1.0E-53
205350_at	-3.669217409	-2.04461222	-3.759178991	DOWN	NM_004378	chr15:78632702-78640567 (+) // 91.29 // q25.1	cellular retinoic acid binding protein 1	CRABP1	ENSG00000166426 /// OTTHUMG00000143862	1381	180230	NP_004369	NM_004378	0006810 // transport // inferred from electronic annotation /// 0007165 // signal transduction // traceable author statement /// 0007275 // multicellular organismal development // traceable author statement	0005737 // cytoplasm // inferred from electronic annotation /// 0005829 // cytosol // inferred from electronic annotation	0001972 // retinoic acid binding // inferred from electronic annotation /// 0005215 // transporter activity // inferred from electronic annotation /// 0005501 // retinoid binding // traceable author statement /// 0005515 // protein binding // inferred from physical interaction /// 0008289 // lipid binding // inferred from electronic annotation /// 0016918 // retinal binding // inferred from elect…	---	IPR000566 // Lipocalin/cytosolic fatty-acid binding domain // 7.5E-28 /// IPR000566 // Lipocalin/cytosolic fatty-acid binding domain // 1.9E-14
205357_s_at	-1.13449672	-2.312970646	-1.6592967	DOWN	NM_000685	chr3:148415633-148460788 (+) // 98.11 // q24	angiotensin II receptor, type 1	AGTR1	ENSG00000144891 /// OTTHUMG00000159503	185	106165 /// 145500 /// 267430	NP_000676 /// NP_004826 /// NP_033611 /// NP_114038 /// NP_114438	NM_000685 /// NM_004835 /// NM_009585 /// NM_031850 /// NM_032049	0001558 // regulation of cell growth // non-traceable author statement /// 0001822 // kidney development // inferred from mutant phenotype /// 0002018 // renin-angiotensin regulation of aldosterone production // non-traceable author statement /// 0002034 // regulation of blood vessel size by renin-angiotensin // inferred by curator /// 0003081 // regulation of systemic arterial blood pressure by …	0005886 // plasma membrane // inferred from direct assay /// 0005886 // plasma membrane // traceable author statement /// 0005887 // integral component of plasma membrane // inferred by curator /// 0016020 // membrane // inferred from electronic annotation /// 0016021 // integral component of membrane // non-traceable author statement	0001596 // angiotensin type I receptor activity // inferred from direct assay /// 0001596 // angiotensin type I receptor activity // inferred from physical interaction /// 0004871 // signal transducer activity // inferred from electronic annotation /// 0004930 // G-protein coupled receptor activity // inferred from electronic annotation /// 0004945 // angiotensin type II receptor activity // infe…	ACE-Inhibitor_pathway_PharmGKB // GenMAPP /// GPCRDB_Class_A_Rhodopsin-like // GenMAPP /// Peptide_GPCRs // GenMAPP	IPR000276 // G protein-coupled receptor, rhodopsin-like // 2.0E-67 /// IPR019424 // 7TM GPCR, olfactory receptor/chemoreceptor Srsx // 2.2E-12
205372_at	1.165161393	1.42087258	1.936819209	UP	NM_002655	chr8:57073482-57123838 (-) // 98.0 // q12.1	pleiomorphic adenoma gene 1	PLAG1	ENSG00000181690 /// OTTHUMG00000164310	5324	181030 /// 603026	NP_001108106 /// NP_001108107 /// NP_002646 /// XP_005251317	NM_001114634 /// NM_001114635 /// NM_002655 /// XM_005251260	0006351 // transcription, DNA-templated // inferred from electronic annotation /// 0006355 // regulation of transcription, DNA-templated // inferred from electronic annotation /// 0006357 // regulation of transcription from RNA polymerase II promoter // not recorded /// 0006366 // transcription from RNA polymerase II promoter // not recorded /// 0010628 // positive regulation of gene expression /…	0005634 // nucleus // not recorded	0000978 // RNA polymerase II core promoter proximal region sequence-specific DNA binding // inferred from direct assay /// 0000981 // sequence-specific DNA binding RNA polymerase II transcription factor activity // not recorded /// 0001077 // RNA polymerase II core promoter proximal region sequence-specific DNA binding transcription factor activity involved in positive regulation of transcription…	---	---
205382_s_at	-2.188014471	-1.518129964	-1.897868284	DOWN	NM_001928	chr19:859710-863569 (+) // 78.99 // p13.3	complement factor D (adipsin)	CFD	ENSG00000197766 /// OTTHUMG00000181840	1675	134350 /// 613912	NP_001919	NM_001928	0002376 // immune system process // inferred from electronic annotation /// 0002576 // platelet degranulation // traceable author statement /// 0006508 // proteolysis // inferred from electronic annotation /// 0006956 // complement activation // traceable author statement /// 0006957 // complement activation, alternative pathway // traceable author statement /// 0007596 // blood coagulation // tr…	0005576 // extracellular region // traceable author statement /// 0005615 // extracellular space // inferred from electronic annotation /// 0031093 // platelet alpha granule lumen // traceable author statement /// 0070062 // extracellular vesicular exosome // inferred from direct assay	0003824 // catalytic activity // inferred from electronic annotation /// 0004252 // serine-type endopeptidase activity // inferred from electronic annotation /// 0008233 // peptidase activity // inferred from electronic annotation /// 0008236 // serine-type peptidase activity // traceable author statement /// 0016787 // hydrolase activity // inferred from electronic annotation	---	IPR001254 // Peptidase S1 // 7.0E-71 /// IPR015420 // Peptidase S1A, nudel // 8.0E-11
205402_x_at	2.570965811	1.395454036	2.514332148	UP	NM_002770	chr7:142458404-142482416 (+) // 88.53 // q34	protease, serine, 2 (trypsin 2)	PRSS2	ENSG00000250591 /// OTTHUMG00000158904	5645	167800 /// 601564	NP_002761 /// XP_005277053 /// XP_005277055 /// XP_006716115 /// XP_006716116 /// XP_006725121	NM_002770 /// XM_005276996 /// XM_005276998 /// XM_006716052 /// XM_006716053 /// XM_006725058	0006508 // proteolysis // inferred from direct assay /// 0006766 // vitamin metabolic process // traceable author statement /// 0006767 // water-soluble vitamin metabolic process // traceable author statement /// 0007586 // digestion // inferred from electronic annotation /// 0009235 // cobalamin metabolic process // traceable author statement /// 0022617 // extracellular matrix disassembly // tr…	0005576 // extracellular region // inferred from direct assay /// 0005576 // extracellular region // traceable author statement /// 0005615 // extracellular space // inferred from mutant phenotype /// 0031012 // extracellular matrix // traceable author statement /// 0070062 // extracellular vesicular exosome // inferred from direct assay /// 0072562 // blood microparticle // inferred from direct …	0003824 // catalytic activity // inferred from electronic annotation /// 0004252 // serine-type endopeptidase activity // inferred from direct assay /// 0005509 // calcium ion binding // inferred from direct assay /// 0005515 // protein binding // inferred from physical interaction /// 0008233 // peptidase activity // inferred from electronic annotation /// 0008236 // serine-type peptidase activi…	---	---
205413_at	-3.437782465	-3.113952382	-3.517972827	DOWN	NM_001584	chr11:30431773-30602040 (-) // 97.84 // p14.1	metallophosphoesterase domain containing 2	MPPED2	ENSG00000066382 /// OTTHUMG00000166159	744	600911	NP_001138871 /// NP_001575 /// XP_005253167 /// XP_005253168 /// XP_005253169 /// XP_005253170 /// XP_005253171 /// XP_006718367 /// XP_006718368	NM_001145399 /// NM_001584 /// XM_005253110 /// XM_005253111 /// XM_005253112 /// XM_005253113 /// XM_005253114 /// XM_006718304 /// XM_006718305	0007399 // nervous system development // traceable author statement /// 0008152 // metabolic process // inferred from electronic annotation	---	0016787 // hydrolase activity // inferred from electronic annotation /// 0046872 // metal ion binding // inferred from electronic annotation	---	IPR004843 // Calcineurin-like phosphoesterase domain, apaH type // 6.1E-12
205479_s_at	3.5809084	2.17194397	1.376233764	UP	NM_002658	chr10:75670934-75677252 (+) // 96.88 // q22.2	plasminogen activator, urokinase	PLAU	ENSG00000122861 /// OTTHUMG00000018494	5328	104300 /// 191840 /// 601709	NP_001138503 /// NP_002649 /// XP_006717956	NM_001145031 /// NM_002658 /// XM_006717893	0001666 // response to hypoxia // inferred from electronic annotation /// 0006508 // proteolysis // inferred from electronic annotation /// 0006935 // chemotaxis // traceable author statement /// 0007165 // signal transduction // traceable author statement /// 0007596 // blood coagulation // traceable author statement /// 0007599 // hemostasis // inferred from electronic annotation /// 0010469 //…	0005576 // extracellular region // traceable author statement /// 0005615 // extracellular space // inferred from direct assay /// 0005886 // plasma membrane // traceable author statement /// 0009986 // cell surface // inferred from direct assay /// 0070062 // extracellular vesicular exosome // inferred from direct assay	0003824 // catalytic activity // inferred from electronic annotation /// 0004252 // serine-type endopeptidase activity // traceable author statement /// 0005515 // protein binding // inferred from physical interaction /// 0008233 // peptidase activity // inferred from electronic annotation /// 0008236 // serine-type peptidase activity // inferred from electronic annotation /// 0016301 // kinase a…	Blood_Clotting_Cascade // GenMAPP /// Wnt_signaling // GenMAPP	IPR000001 // Kringle // 8.8E-27 /// IPR000001 // Kringle // 8.2E-27 /// IPR001254 // Peptidase S1 // 7.3E-73 /// IPR001254 // Peptidase S1 // 6.5E-73
205485_at	2.363775533	2.149223548	1.483424254	UP	NM_000540	chr19:38924339-39078172 (+) // 97.25 // q13.2	ryanodine receptor 1 (skeletal)	RYR1	ENSG00000196218 /// OTTHUMG00000182403	6261	117000 /// 145600 /// 180901 /// 255310 /// 255320	NP_000531 /// NP_001036188 /// XP_006723380 /// XP_006723381 /// XP_006723382	NM_000540 /// NM_001042723 /// XM_006723317 /// XM_006723318 /// XM_006723319	0001666 // response to hypoxia // inferred from direct assay /// 0003151 // outflow tract morphogenesis // inferred from sequence or structural similarity /// 0006457 // protein folding // non-traceable author statement /// 0006810 // transport // inferred from electronic annotation /// 0006811 // ion transport // inferred from electronic annotation /// 0006816 // calcium ion transport // inferre…	0005737 // cytoplasm // inferred from direct assay /// 0005790 // smooth endoplasmic reticulum // traceable author statement /// 0005886 // plasma membrane // inferred from direct assay /// 0005887 // integral component of plasma membrane // traceable author statement /// 0005938 // cell cortex // inferred from direct assay /// 0014701 // junctional sarcoplasmic reticulum membrane // traceable au…	0002020 // protease binding // inferred from electronic annotation /// 0004872 // receptor activity // inferred from direct assay /// 0005216 // ion channel activity // inferred from electronic annotation /// 0005219 // ryanodine-sensitive calcium-release channel activity // inferred from sequence or structural similarity /// 0005219 // ryanodine-sensitive calcium-release channel activity // trac…	Calcium_regulation_in_cardiac_cells // GenMAPP /// Smooth_muscle_contraction // GenMAPP	IPR000699 // RIH (RyR and IP3R Homology) domain // 2.1E-73 /// IPR000699 // RIH (RyR and IP3R Homology) domain // 1.6E-66 /// IPR003032 // Ryanodine receptor Ryr // 4.1E-33 /// IPR003032 // Ryanodine receptor Ryr // 2.4E-30 /// IPR003032 // Ryanodine receptor Ryr // 3.0E-34 /// IPR003032 // Ryanodine receptor Ryr // 6.5E-33 /// IPR003877 // SPRY domain // 6.3E-28 /// IPR003877 // SPRY domain // 2…
205490_x_at	1.249060005	1.106995148	1.161761076	UP	BF060667	chr1:35249230-35252849 (+) // 80.62 // p34.3	gap junction protein, beta 3, 31kDa	GJB3	ENSG00000188910 /// OTTHUMG00000004051	2707	133200 /// 220290 /// 603324 /// 612644	NP_001005752 /// NP_076872	NM_001005752 /// NM_024009	0001701 // in utero embryonic development // inferred from electronic annotation /// 0001890 // placenta development // inferred from electronic annotation /// 0007154 // cell communication // inferred from electronic annotation /// 0007605 // sensory perception of sound // inferred from electronic annotation /// 0043588 // skin development // inferred from electronic annotation /// 0055085 // tr…	0005737 // cytoplasm // inferred from electronic annotation /// 0005886 // plasma membrane // inferred from electronic annotation /// 0005911 // cell-cell junction // inferred from electronic annotation /// 0005921 // gap junction // non-traceable author statement /// 0005922 // connexon complex // inferred from electronic annotation /// 0016020 // membrane // inferred from electronic annotation …	0005243 // gap junction channel activity // non-traceable author statement /// 0005515 // protein binding // inferred from electronic annotation	Calcium_regulation_in_cardiac_cells // GenMAPP	IPR013092 // Connexin, N-terminal // 4.1E-53 /// IPR019570 // Gap junction protein, cysteine-rich domain // 7.0E-30
205498_at	-2.014642916	-1.82043197	-1.662295139	DOWN	NM_000163	chr5:42424025-42721979 (+) // 92.52 // p13.1	growth hormone receptor	GHR	ENSG00000112964 /// OTTHUMG00000094791	2690	143890 /// 262500 /// 600946 /// 604271	NP_000154 /// NP_001229328 /// NP_001229329 /// NP_001229330 /// NP_001229331 /// NP_001229332 /// NP_001229333 /// NP_001229334 /// NP_001229335 /// NP_001229389 /// NP_001229391 /// XP_005248345	NM_000163 /// NM_001242399 /// NM_001242400 /// NM_001242401 /// NM_001242402 /// NM_001242403 /// NM_001242404 /// NM_001242405 /// NM_001242406 /// NM_001242460 /// NM_001242461 /// NM_001242462 /// XM_005248288	0000187 // activation of MAPK activity // inferred from sequence or structural similarity /// 0000255 // allantoin metabolic process // inferred from sequence or structural similarity /// 0006101 // citrate metabolic process // inferred from sequence or structural similarity /// 0006103 // 2-oxoglutarate metabolic process // inferred from sequence or structural similarity /// 0006105 // succinate…	0005576 // extracellular region // traceable author statement /// 0005615 // extracellular space // inferred from direct assay /// 0005615 // extracellular space // inferred from mutant phenotype /// 0005634 // nucleus // inferred from electronic annotation /// 0005737 // cytoplasm // inferred from electronic annotation /// 0005739 // mitochondrion // inferred from electronic annotation /// 00058…	0004896 // cytokine receptor activity // inferred from electronic annotation /// 0004903 // growth hormone receptor activity // inferred from electronic annotation /// 0005515 // protein binding // inferred from physical interaction /// 0017046 // peptide hormone binding // inferred from physical interaction /// 0019838 // growth factor binding // inferred from physical interaction /// 0019901 //…	---	IPR003961 // Fibronectin, type III // 1.9E-9 /// IPR003961 // Fibronectin, type III // 1.8E-9 /// IPR015152 // Growth hormone/erythropoietin receptor, ligand binding // 1.8E-14 /// IPR015152 // Growth hormone/erythropoietin receptor, ligand binding // 1.1E-14
205501_at	-1.576144476	-1.644018386	-1.206352621	DOWN	AI143879	chr6:165740777-166075585 (-) // 96.32 // q27	phosphodiesterase 10A	PDE10A	ENSG00000112541 /// OTTHUMG00000015986	10846	610652	NP_001124162 /// XP_006715384	NM_001130690 /// NM_006661 /// NR_045597 /// XM_006715321	0006198 // cAMP catabolic process // inferred from electronic annotation /// 0007165 // signal transduction // inferred from electronic annotation /// 0007596 // blood coagulation // traceable author statement /// 0008152 // metabolic process // inferred from electronic annotation /// 0010738 // regulation of protein kinase A signaling // inferred from electronic annotation /// 0043949 // regulat…	0005737 // cytoplasm // inferred from electronic annotation /// 0005829 // cytosol // traceable author statement	0000166 // nucleotide binding // inferred from electronic annotation /// 0003824 // catalytic activity // inferred from electronic annotation /// 0004114 // 3',5'-cyclic-nucleotide phosphodiesterase activity // traceable author statement /// 0004118 // cGMP-stimulated cyclic-nucleotide phosphodiesterase activity // inferred from direct assay /// 0005515 // protein binding // inferred from electro…	---	IPR002073 // 3'5'-cyclic nucleotide phosphodiesterase, catalytic domain // 7.0E-70 /// IPR003018 // GAF domain // 8.2E-11 /// IPR003018 // GAF domain // 7.0E-30
205569_at	1.591090293	1.374700682	1.582410283	UP	NM_014398	chr3:182840003-182880506 (-) // 83.42 // q27.1	lysosomal-associated membrane protein 3	LAMP3	ENSG00000078081 /// OTTHUMG00000158387	27074	605883	NP_055213 /// XP_005247417 /// XP_006713649	NM_014398 /// XM_005247360 /// XM_006713586	0002376 // immune system process // inferred from electronic annotation /// 0008283 // cell proliferation // traceable author statement	0005764 // lysosome // inferred from electronic annotation /// 0005765 // lysosomal membrane // inferred from electronic annotation /// 0016020 // membrane // inferred from electronic annotation /// 0016021 // integral component of membrane // inferred from electronic annotation /// 0030659 // cytoplasmic vesicle membrane // inferred from electronic annotation /// 0031410 // cytoplasmic vesicle /…	---	---	IPR002000 // Lysosome-associated membrane glycoprotein // 5.6E-89
205579_at	1.780785991	1.075302978	1.489451457	UP	NM_000861	chr3:11300686-11304415 (+) // 74.01 // p25.3	histamine receptor H1	HRH1	ENSG00000196639 /// OTTHUMG00000129719	3269	600167	NP_000852 /// NP_001091681 /// NP_001091682 /// NP_001091683	NM_000861 /// NM_001098211 /// NM_001098212 /// NM_001098213	0006954 // inflammatory response // traceable author statement /// 0007165 // signal transduction // inferred from electronic annotation /// 0007186 // G-protein coupled receptor signaling pathway // traceable author statement /// 0007200 // phospholipase C-activating G-protein coupled receptor signaling pathway // traceable author statement /// 0007613 // memory // inferred from electronic annot…	0005634 // nucleus // inferred from direct assay /// 0005737 // cytoplasm // inferred from direct assay /// 0005886 // plasma membrane // traceable author statement /// 0005887 // integral component of plasma membrane // inferred from sequence or structural similarity /// 0016020 // membrane // inferred from electronic annotation /// 0016021 // integral component of membrane // inferred from elec…	0004871 // signal transducer activity // inferred from electronic annotation /// 0004930 // G-protein coupled receptor activity // traceable author statement /// 0004969 // histamine receptor activity // inferred from sequence or structural similarity	GPCRDB_Class_A_Rhodopsin-like // GenMAPP /// Monoamine_GPCRs // GenMAPP	IPR000276 // G protein-coupled receptor, rhodopsin-like // 6.2E-77 /// IPR019424 // 7TM GPCR, olfactory receptor/chemoreceptor Srsx // 2.6E-10
205700_at	-2.134388156	-1.62729803	-1.076936208	DOWN	NM_003725	chr12:57157117-57181568 (+) // 77.36 // q13.3	hydroxysteroid (17-beta) dehydrogenase 6	HSD17B6	ENSG00000025423 /// OTTHUMG00000170854	8630	606623	NP_003716 /// XP_005269264 /// XP_005269265 /// XP_005269266 /// XP_006719735	NM_003725 /// XM_005269207 /// XM_005269208 /// XM_005269209 /// XM_006719672 /// XR_245961	0006629 // lipid metabolic process // inferred from electronic annotation /// 0006702 // androgen biosynthetic process // non-traceable author statement /// 0006710 // androgen catabolic process // traceable author statement /// 0008152 // metabolic process // inferred from electronic annotation /// 0008202 // steroid metabolic process // inferred from electronic annotation /// 0055114 // oxidati…	0005622 // intracellular // non-traceable author statement /// 0005768 // endosome // inferred from electronic annotation /// 0005783 // endoplasmic reticulum // inferred from electronic annotation /// 0016020 // membrane // inferred from electronic annotation /// 0031090 // organelle membrane // inferred from electronic annotation /// 0031901 // early endosome membrane // inferred from electroni…	0003824 // catalytic activity // traceable author statement /// 0004303 // estradiol 17-beta-dehydrogenase activity // inferred from electronic annotation /// 0004745 // retinol dehydrogenase activity // inferred from electronic annotation /// 0009055 // electron carrier activity // traceable author statement /// 0016491 // oxidoreductase activity // non-traceable author statement /// 0047035 // …	---	IPR002198 // Short-chain dehydrogenase/reductase SDR // 7.0E-26
205710_at	-1.730297468	-1.259499495	-1.548931844	DOWN	NM_004525	chr2:169984860-170219013 (-) // 99.87 // q31.1	low density lipoprotein receptor-related protein 2	LRP2	ENSG00000081479 /// OTTHUMG00000132179	4036	222448 /// 600073	NP_004516 /// XP_006712589 /// XP_006712590 /// XP_006712591	NM_004525 /// XM_006712526 /// XM_006712527 /// XM_006712528	0001523 // retinoid metabolic process // traceable author statement /// 0006486 // protein glycosylation // traceable author statement /// 0006629 // lipid metabolic process // traceable author statement /// 0006766 // vitamin metabolic process // inferred from electronic annotation /// 0006766 // vitamin metabolic process // inferred from sequence or structural similarity /// 0006897 // endocyto…	0005764 // lysosome // traceable author statement /// 0005765 // lysosomal membrane // inferred from direct assay /// 0005768 // endosome // inferred from electronic annotation /// 0005783 // endoplasmic reticulum // inferred from electronic annotation /// 0005794 // Golgi apparatus // inferred from electronic annotation /// 0005886 // plasma membrane // traceable author statement /// 0005903 // …	0005509 // calcium ion binding // inferred from electronic annotation /// 0005515 // protein binding // inferred from physical interaction /// 0017124 // SH3 domain binding // inferred from electronic annotation /// 0046872 // metal ion binding // inferred from electronic annotation	---	IPR000033 // LDLR class B repeat // 9.0E-11 /// IPR000033 // LDLR class B repeat // 4.3E-9 /// IPR000033 // LDLR class B repeat // 4.8E-11 /// IPR000033 // LDLR class B repeat // 4.1E-15 /// IPR000033 // LDLR class B repeat // 2.8E-12 /// IPR000033 // LDLR class B repeat // 6.3E-14 /// IPR000033 // LDLR class B repeat // 4.7E-9 /// IPR000033 // LDLR class B repeat // 4.7E-10 /// IPR000033 // LDLR…
205713_s_at	2.42924851	3.370911824	1.291868538	UP	NM_000095	chr19:18893583-18902100 (-) // 99.3 // p13.11	cartilage oligomeric matrix protein	COMP	ENSG00000105664 /// OTTHUMG00000169318	1311	132400 /// 177170 /// 600310	NP_000086	NM_000095	0001501 // skeletal system development // traceable author statement /// 0003417 // growth plate cartilage development // inferred from electronic annotation /// 0006915 // apoptotic process // inferred from electronic annotation /// 0007155 // cell adhesion // inferred from electronic annotation /// 0009887 // organ morphogenesis // traceable author statement /// 0030198 // extracellular matrix …	0005576 // extracellular region // traceable author statement /// 0005578 // proteinaceous extracellular matrix // inferred from electronic annotation /// 0005615 // extracellular space // inferred from direct assay /// 0031012 // extracellular matrix // inferred from direct assay /// 0070062 // extracellular vesicular exosome // inferred from direct assay	0002020 // protease binding // inferred from physical interaction /// 0005201 // extracellular matrix structural constituent // inferred from electronic annotation /// 0005509 // calcium ion binding // inferred from direct assay /// 0005515 // protein binding // inferred from physical interaction /// 0005518 // collagen binding // inferred from direct assay /// 0008201 // heparin binding // infer…	---	IPR001881 // EGF-like calcium-binding domain // 3.6E-10 /// IPR001881 // EGF-like calcium-binding domain // 1.7E-14 /// IPR001881 // EGF-like calcium-binding domain // 3.8E-10 /// IPR001881 // EGF-like calcium-binding domain // 1.8E-14 /// IPR001881 // EGF-like calcium-binding domain // 1.6E-14 /// IPR003367 // Thrombospondin, type 3-like repeat // 0.0056 /// IPR003367 // Thrombospondin, type 3-l…
205728_at	3.775206661	3.766493486	2.762737028	UP	AL022718	chrX:123509757-124097666 (-) // 98.88 // q25	teneurin transmembrane protein 1	TENM1	ENSG00000009694 /// OTTHUMG00000022721	10178	300588	NP_001156750 /// NP_001156751 /// NP_055068 /// XP_006724788	NM_001163278 /// NM_001163279 /// NM_014253 /// XM_006724725	0006351 // transcription, DNA-templated // inferred from electronic annotation /// 0006355 // regulation of transcription, DNA-templated // inferred from electronic annotation /// 0006359 // regulation of transcription from RNA polymerase III promoter // inferred from sequence or structural similarity /// 0006950 // response to stress // inferred from electronic annotation /// 0006955 // immune r…	0005576 // extracellular region // traceable author statement /// 0005634 // nucleus // inferred from sequence or structural similarity /// 0005737 // cytoplasm // inferred from sequence or structural similarity /// 0005783 // endoplasmic reticulum // inferred from sequence or structural similarity /// 0005794 // Golgi apparatus // inferred from sequence or structural similarity /// 0005856 // cy…	0005515 // protein binding // inferred from electronic annotation /// 0008201 // heparin binding // traceable author statement /// 0042803 // protein homodimerization activity // inferred from sequence or structural similarity /// 0046982 // protein heterodimerization activity // inferred from sequence or structural similarity	---	IPR009471 // Teneurin intracellular, N-terminal // 3.0E-37 /// IPR009471 // Teneurin intracellular, N-terminal // 3.5E-45 /// IPR013111 // EGF-like domain, extracellular // 5.1E-7 /// IPR013111 // EGF-like domain, extracellular // 2.1E-6 /// IPR013111 // EGF-like domain, extracellular // 2.5E-6 /// IPR013111 // EGF-like domain, extracellular // 1.8E-5 /// IPR013111 // EGF-like domain, extracellul…
205876_at	-2.016251106	-1.723210801	-2.148484217	DOWN	NM_002310	chr5:38479904-38595496 (-) // 99.03 // p13.1	leukemia inhibitory factor receptor alpha	LIFR	ENSG00000113594 /// OTTHUMG00000131138	3977	151443 /// 601559	NP_001121143 /// NP_002301	NM_001127671 /// NM_002310	0007166 // cell surface receptor signaling pathway // traceable author statement /// 0008284 // positive regulation of cell proliferation // inferred from direct assay /// 0019221 // cytokine-mediated signaling pathway // inferred from direct assay /// 0034097 // response to cytokine // inferred from direct assay /// 0038165 // oncostatin-M-mediated signaling pathway // inferred from direct assay…	0005576 // extracellular region // inferred from electronic annotation /// 0005886 // plasma membrane // inferred from electronic annotation /// 0005887 // integral component of plasma membrane // traceable author statement /// 0016020 // membrane // inferred from electronic annotation /// 0016021 // integral component of membrane // inferred from electronic annotation	0004896 // cytokine receptor activity // inferred from electronic annotation /// 0004897 // ciliary neurotrophic factor receptor activity // inferred from direct assay /// 0004923 // leukemia inhibitory factor receptor activity // inferred from direct assay /// 0004924 // oncostatin-M receptor activity // inferred from direct assay /// 0005127 // ciliary neurotrophic factor receptor binding // in…	---	IPR003961 // Fibronectin, type III // 7.7E-10
205954_at	3.045527211	3.044234586	1.528513215	UP	NM_006917	chr1:165370354-165414157 (-) // 97.99 // q23.3	retinoid X receptor, gamma	RXRG	ENSG00000143171 /// OTTHUMG00000034626	6258	180247	NP_001243499 /// NP_001243500 /// NP_008848	NM_001256570 /// NM_001256571 /// NM_006917 /// NR_033824	0006351 // transcription, DNA-templated // inferred from electronic annotation /// 0006355 // regulation of transcription, DNA-templated // inferred from electronic annotation /// 0006367 // transcription initiation from RNA polymerase II promoter // traceable author statement /// 0007422 // peripheral nervous system development // inferred from electronic annotation /// 0007507 // heart developm…	0005634 // nucleus // inferred from electronic annotation /// 0005654 // nucleoplasm // traceable author statement	0003677 // DNA binding // inferred from electronic annotation /// 0003700 // sequence-specific DNA binding transcription factor activity // inferred from electronic annotation /// 0003707 // steroid hormone receptor activity // inferred from electronic annotation /// 0004886 // 9-cis retinoic acid receptor activity // inferred from electronic annotation /// 0005515 // protein binding // inferred …	Nuclear_Receptors // GenMAPP	IPR000536 // Nuclear hormone receptor, ligand-binding, core // 1.7E-46 /// IPR001628 // Zinc finger, nuclear hormone receptor-type // 3.8E-35 /// IPR021780 // Nuclear/hormone receptor activator site AF-1 // 2.1E-36
206023_at	1.43245309	2.656346919	3.257729297	UP	NM_006681	chr4:56461397-56502465 (-) // 96.57 // q12	neuromedin U	NMU	ENSG00000109255 /// OTTHUMG00000102161	10874	605103	NP_001278974 /// NP_001278975 /// NP_006672 /// XP_005265770	NM_001292045 /// NM_001292046 /// NM_006681 /// NR_120489 /// XM_005265713	0001696 // gastric acid secretion // inferred from electronic annotation /// 0006940 // regulation of smooth muscle contraction // traceable author statement /// 0006950 // response to stress // inferred from electronic annotation /// 0007165 // signal transduction // traceable author statement /// 0007186 // G-protein coupled receptor signaling pathway // traceable author statement /// 0007218 /…	0005576 // extracellular region // traceable author statement /// 0043195 // terminal bouton // inferred from electronic annotation	0005102 // receptor binding // traceable author statement /// 0042922 // neuromedin U receptor binding // inferred from electronic annotation	---	IPR008200 // Neuromedin U, C-terminal // 6.2E-18 /// IPR008200 // Neuromedin U, C-terminal // 7.2E-18 /// IPR008200 // Neuromedin U, C-terminal // 5.6E-18 /// IPR008200 // Neuromedin U, C-terminal // 1.6E-15
206070_s_at	-1.665300833	-1.956579933	-1.336718219	DOWN	AF213459	chr3:89156673-89531282 (+) // 98.74 // p11.1	EPH receptor A3	EPHA3	ENSG00000044524 /// OTTHUMG00000159040	2042	179611	NP_005224 /// NP_872585 /// XP_005264772 /// XP_005264773	NM_005233 /// NM_182644 /// XM_005264715 /// XM_005264716	0006468 // protein phosphorylation // inferred from electronic annotation /// 0007155 // cell adhesion // inferred from electronic annotation /// 0007169 // transmembrane receptor protein tyrosine kinase signaling pathway // inferred from electronic annotation /// 0010717 // regulation of epithelial to mesenchymal transition // inferred from sequence or structural similarity /// 0010976 // positi…	0005576 // extracellular region // inferred from electronic annotation /// 0005769 // early endosome // inferred from direct assay /// 0005886 // plasma membrane // inferred from electronic annotation /// 0005887 // integral component of plasma membrane // inferred from direct assay /// 0016020 // membrane // inferred from electronic annotation /// 0016021 // integral component of membrane // inf…	0000166 // nucleotide binding // inferred from electronic annotation /// 0004672 // protein kinase activity // inferred from electronic annotation /// 0004713 // protein tyrosine kinase activity // inferred from electronic annotation /// 0004714 // transmembrane receptor protein tyrosine kinase activity // inferred from electronic annotation /// 0005003 // ephrin receptor activity // inferred fro…	---	IPR000719 // Protein kinase domain // 3.0E-51 /// IPR001090 // Ephrin receptor ligand binding domain // 1.9E-80 /// IPR001245 // Serine-threonine/tyrosine-protein kinase catalytic domain // 5.1E-100 /// IPR003961 // Fibronectin, type III // 6.3E-18 /// IPR003961 // Fibronectin, type III // 1.7E-18 /// IPR011510 // Sterile alpha motif, type 2 // 1.4E-15 /// IPR011641 // Tyrosine-protein kinase eph…
206159_at	-1.908735544	-1.093178704	-1.415495978	DOWN	NM_004962	chr10:48425788-48439166 (-) // 96.75 // q11.22	growth differentiation factor 10	GDF10	ENSG00000266524	2662	601361	NP_004953 /// XP_006717825	NM_004962 /// XM_006717762	0001501 // skeletal system development // traceable author statement /// 0007179 // transforming growth factor beta receptor signaling pathway // traceable author statement /// 0040007 // growth // inferred from electronic annotation	0005576 // extracellular region // inferred from electronic annotation /// 0005615 // extracellular space // inferred from electronic annotation	0005125 // cytokine activity // inferred from electronic annotation /// 0008083 // growth factor activity // inferred from electronic annotation	---	IPR001111 // Transforming growth factor-beta, N-terminal // 7.9E-9 /// IPR001839 // Transforming growth factor-beta, C-terminal // 4.7E-38
206201_s_at	-1.373639902	-1.224991046	-1.335367273	DOWN	NM_005924	chr7:15650838-15726294 (-) // 92.7 // p21.2	mesenchyme homeobox 2	MEOX2	ENSG00000106511 /// OTTHUMG00000152390	4223	600535	NP_005915	NM_005924	0001525 // angiogenesis // inferred from electronic annotation /// 0001757 // somite specification // inferred from electronic annotation /// 0006355 // regulation of transcription, DNA-templated // inferred from electronic annotation /// 0007275 // multicellular organismal development // traceable author statement /// 0007519 // skeletal muscle tissue development // inferred from electronic anno…	0005634 // nucleus // inferred from electronic annotation /// 0005737 // cytoplasm // inferred from direct assay /// 0016607 // nuclear speck // inferred from electronic annotation	0000978 // RNA polymerase II core promoter proximal region sequence-specific DNA binding // inferred from direct assay /// 0000980 // RNA polymerase II distal enhancer sequence-specific DNA binding // inferred from direct assay /// 0001077 // RNA polymerase II core promoter proximal region sequence-specific DNA binding transcription factor activity involved in positive regulation of transcription…	---	IPR001356 // Homeobox domain // 4.9E-27
206214_at	-1.649583355	-1.023640783	-1.139268023	DOWN	NM_005084	chr6:46672278-46703043 (-) // 100.0 // p12.3	phospholipase A2, group VII (platelet-activating factor acetylhydrolase, plasma)	PLA2G7	ENSG00000146070 /// OTTHUMG00000014789	7941	147050 /// 600807 /// 601690 /// 614278	NP_001161829 /// NP_005075 /// XP_005249465 /// XP_005249466	NM_001168357 /// NM_005084 /// XM_005249408 /// XM_005249409	0006629 // lipid metabolic process // inferred from electronic annotation /// 0016042 // lipid catabolic process // inferred from electronic annotation /// 0034374 // low-density lipoprotein particle remodeling // inferred from direct assay /// 0034440 // lipid oxidation // inferred from direct assay /// 0034441 // plasma lipoprotein particle oxidation // inferred from direct assay /// 0044267 //…	0005576 // extracellular region // traceable author statement /// 0005615 // extracellular space // inferred from electronic annotation /// 0005737 // cytoplasm // inferred from electronic annotation /// 0034362 // low-density lipoprotein particle // inferred from direct assay	0003847 // 1-alkyl-2-acetylglycerophosphocholine esterase activity // inferred from electronic annotation /// 0005543 // phospholipid binding // inferred from direct assay /// 0016787 // hydrolase activity // inferred from electronic annotation /// 0047499 // calcium-independent phospholipase A2 activity // inferred from direct assay	---	IPR005065 // Platelet-activating factor acetylhydrolase // 1.3E-180
206315_at	1.804116061	1.787342234	1.148506108	UP	NM_004750	chr19:18704046-18717584 (-) // 88.81 // p13.11	cytokine receptor-like factor 1	CRLF1	ENSG00000006016 /// OTTHUMG00000183111	9244	272430 /// 604237	NP_004741 /// XP_006722997	NM_004750 /// XM_006722934	0001657 // ureteric bud development // inferred from electronic annotation /// 0008284 // positive regulation of cell proliferation // inferred from direct assay /// 0042517 // positive regulation of tyrosine phosphorylation of Stat3 protein // inferred from direct assay /// 0043524 // negative regulation of neuron apoptotic process // inferred from direct assay /// 2000672 // negative regulation…	0005576 // extracellular region // inferred from electronic annotation /// 0005615 // extracellular space // traceable author statement /// 0005737 // cytoplasm // inferred from direct assay /// 0005886 // plasma membrane // inferred from direct assay /// 0097058 // CRLF-CLCF1 complex // inferred from direct assay	0004872 // receptor activity // traceable author statement /// 0005125 // cytokine activity // inferred from direct assay /// 0005127 // ciliary neurotrophic factor receptor binding // inferred from direct assay /// 0005515 // protein binding // inferred from physical interaction /// 0019955 // cytokine binding // inferred from physical interaction /// 0046982 // protein heterodimerization activi…	---	IPR003961 // Fibronectin, type III // 7.6E-13 /// IPR015152 // Growth hormone/erythropoietin receptor, ligand binding // 4.4E-17 /// IPR015321 // Interleukin-6 receptor alpha, binding // 4.2E-11
206407_s_at	1.355787825	1.261933787	1.246528413	UP	NM_005408	chr17:32683470-32685627 (+) // 98.72 // q12	chemokine (C-C motif) ligand 13	CCL13	ENSG00000181374 /// OTTHUMG00000132890	6357	601391	NP_005399	NM_005408	0006874 // cellular calcium ion homeostasis // traceable author statement /// 0006935 // chemotaxis // traceable author statement /// 0006954 // inflammatory response // inferred from electronic annotation /// 0006955 // immune response // inferred from electronic annotation /// 0007010 // cytoskeleton organization // inferred from direct assay /// 0007165 // signal transduction // traceable auth…	0005576 // extracellular region // inferred from electronic annotation /// 0005615 // extracellular space // inferred from electronic annotation	0005102 // receptor binding // traceable author statement /// 0005125 // cytokine activity // inferred from electronic annotation /// 0008009 // chemokine activity // inferred from direct assay	---	IPR001811 // Chemokine interleukin-8-like domain // 2.8E-28 /// IPR001811 // Chemokine interleukin-8-like domain // 1.4E-19
206457_s_at	-3.948759062	-3.225852902	-3.676181794	DOWN	NM_000792	chr1:54359877-54376758 (+) // 99.51 // p32.3	deiodinase, iodothyronine, type I	DIO1	ENSG00000211452 /// OTTHUMG00000008435	1733	147892	NP_000783 /// NP_001034804 /// NP_001034805 /// NP_998758	NM_000792 /// NM_001039715 /// NM_001039716 /// NM_213593	0006590 // thyroid hormone generation // traceable author statement /// 0034641 // cellular nitrogen compound metabolic process // traceable author statement /// 0042446 // hormone biosynthetic process // inferred from electronic annotation /// 0044281 // small molecule metabolic process // traceable author statement /// 0055114 // oxidation-reduction process // inferred from electronic annotation	0005783 // endoplasmic reticulum // inferred from electronic annotation /// 0005789 // endoplasmic reticulum membrane // inferred from electronic annotation /// 0005886 // plasma membrane // traceable author statement /// 0016020 // membrane // inferred from electronic annotation /// 0016021 // integral component of membrane // inferred from electronic annotation	0004800 // thyroxine 5'-deiodinase activity // inferred from electronic annotation /// 0008430 // selenium binding // inferred from electronic annotation /// 0016491 // oxidoreductase activity // inferred from electronic annotation	---	IPR000643 // Iodothyronine deiodinase // 2.5E-109 /// IPR000643 // Iodothyronine deiodinase // 7.3E-62 /// IPR000643 // Iodothyronine deiodinase // 1.8E-107 /// IPR000643 // Iodothyronine deiodinase // 5.2E-60
206461_x_at	-1.119796751	-1.083541312	-1.009377842	DOWN	NM_005951	chr16:56703773-56705040 (+) // 94.01 // q13	metallothionein 1H	MT1H	ENSG00000205358 /// OTTHUMG00000133283	4496	156354	NP_005942	NM_005951	0045926 // negative regulation of growth // inferred from sequence or structural similarity /// 0071276 // cellular response to cadmium ion // inferred from expression pattern /// 0071294 // cellular response to zinc ion // inferred from expression pattern	0005634 // nucleus // inferred from sequence or structural similarity /// 0005737 // cytoplasm // inferred from sequence or structural similarity /// 0048471 // perinuclear region of cytoplasm // inferred from sequence or structural similarity	0005515 // protein binding // inferred from physical interaction /// 0008270 // zinc ion binding // inferred from sequence or structural similarity /// 0046872 // metal ion binding // inferred from electronic annotation	---	IPR003019 // Metallothionein superfamily, eukaryotic // 2.0E-17 /// IPR003019 // Metallothionein superfamily, eukaryotic // 1.2E-11
206517_at	-3.044337397	-2.386509974	-3.92592886	DOWN	NM_004062	chr16:66942058-66951982 (-) // 99.13 // q22.1	cadherin 16, KSP-cadherin	CDH16	ENSG00000166589 /// OTTHUMG00000137518	1014	603118	NP_001191673 /// NP_001191674 /// NP_001191675 /// NP_004053 /// XP_005255825 /// XP_005255826 /// XP_005255827	NM_001204744 /// NM_001204745 /// NM_001204746 /// NM_004062 /// XM_005255768 /// XM_005255769 /// XM_005255770	0007155 // cell adhesion // traceable author statement /// 0007156 // homophilic cell adhesion // inferred from electronic annotation	0005886 // plasma membrane // inferred from electronic annotation /// 0016020 // membrane // inferred from electronic annotation /// 0016021 // integral component of membrane // inferred from electronic annotation	0005509 // calcium ion binding // inferred from electronic annotation /// 0046872 // metal ion binding // inferred from electronic annotation	---	IPR002126 // Cadherin // 5.4E-11 /// IPR002126 // Cadherin // 4.6E-11 /// IPR002126 // Cadherin // 1.2E-14 /// IPR002126 // Cadherin // 5.8E-12 /// IPR002126 // Cadherin // 5.6E-11 /// IPR002126 // Cadherin // 4.8E-11 /// IPR002126 // Cadherin // 1.3E-14 /// IPR002126 // Cadherin // 6.0E-12 /// IPR002126 // Cadherin // 4.1E-11 /// IPR002126 // Cadherin // 1.0E-14 /// IPR002126 // Cadherin // 5.0E…
206529_x_at	-2.459697692	-1.919854666	-2.915308468	DOWN	NM_000441	chr7:107301079-107358250 (+) // 91.74 // q22.3	solute carrier family 26 (anion exchanger), member 4	SLC26A4	ENSG00000091137 /// OTTHUMG00000154807	5172	274600 /// 600791 /// 605646	NP_000432 /// XP_005250482 /// XP_005250483 /// XP_006716087 /// XP_006716088	NM_000441 /// XM_005250425 /// XM_005250426 /// XM_006716024 /// XM_006716025	0006810 // transport // inferred from electronic annotation /// 0006811 // ion transport // traceable author statement /// 0006821 // chloride transport // inferred from electronic annotation /// 0006885 // regulation of pH // inferred from sequence or structural similarity /// 0007605 // sensory perception of sound // traceable author statement /// 0008272 // sulfate transport // traceable autho…	0005886 // plasma membrane // traceable author statement /// 0016020 // membrane // inferred from electronic annotation /// 0016021 // integral component of membrane // inferred from electronic annotation /// 0016324 // apical plasma membrane // inferred from direct assay /// 0016324 // apical plasma membrane // inferred from sequence or structural similarity /// 0031526 // brush border membrane …	0008271 // secondary active sulfate transmembrane transporter activity // inferred from electronic annotation /// 0015108 // chloride transmembrane transporter activity // inferred from electronic annotation /// 0015111 // iodide transmembrane transporter activity // inferred from electronic annotation /// 0015116 // sulfate transmembrane transporter activity // traceable author statement	---	IPR002645 // STAS domain // 3.6E-46 /// IPR011547 // Sulphate transporter // 4.6E-75
206714_at	1.699198847	1.640622425	1.890656287	UP	NM_001141	chr17:7942401-7952449 (+) // 93.74 // p13.1	arachidonate 15-lipoxygenase, type B	ALOX15B	ENSG00000179593 /// OTTHUMG00000108181	247	603697	NP_001034219 /// NP_001034220 /// NP_001132	NM_001039130 /// NM_001039131 /// NM_001141	0006629 // lipid metabolic process // traceable author statement /// 0006915 // apoptotic process // traceable author statement /// 0008285 // negative regulation of cell proliferation // inferred from direct assay /// 0008285 // negative regulation of cell proliferation // inferred from mutant phenotype /// 0010744 // positive regulation of macrophage derived foam cell differentiation // inferre…	0005622 // intracellular // inferred from direct assay /// 0005634 // nucleus // inferred from direct assay /// 0005634 // nucleus // inferred from electronic annotation /// 0005737 // cytoplasm // inferred from direct assay /// 0005829 // cytosol // inferred from direct assay /// 0005829 // cytosol // traceable author statement /// 0005856 // cytoskeleton // inferred from direct assay /// 000588…	0005506 // iron ion binding // inferred from direct assay /// 0005509 // calcium ion binding // inferred from direct assay /// 0005515 // protein binding // inferred from electronic annotation /// 0008289 // lipid binding // inferred from electronic annotation /// 0016165 // linoleate 13S-lipoxygenase activity // inferred from direct assay /// 0016491 // oxidoreductase activity // inferred from e…	Eicosanoid_Synthesis // GenMAPP	IPR001024 // PLAT/LH2 domain // 1.1E-27 /// IPR001024 // PLAT/LH2 domain // 9.8E-28 /// IPR013819 // Lipoxygenase, C-terminal // 1.4E-121 /// IPR013819 // Lipoxygenase, C-terminal // 1.7E-44 /// IPR013819 // Lipoxygenase, C-terminal // 1.8E-60
206765_at	3.511116181	2.519583743	2.511825144	UP	AF153820	chr17:68165675-68176181 (+) // 97.63 // q24.3	potassium inwardly-rectifying channel, subfamily J, member 2	KCNJ2	ENSG00000123700 /// OTTHUMG00000180351	3759	170390 /// 600681 /// 609622 /// 613980	NP_000882	NM_000891	0006810 // transport // inferred from electronic annotation /// 0006811 // ion transport // inferred from electronic annotation /// 0006813 // potassium ion transport // inferred from direct assay /// 0007268 // synaptic transmission // traceable author statement /// 0010107 // potassium ion import // inferred from direct assay /// 0014861 // regulation of skeletal muscle contraction via regulati…	0005790 // smooth endoplasmic reticulum // inferred from electronic annotation /// 0005791 // rough endoplasmic reticulum // inferred from electronic annotation /// 0005794 // Golgi apparatus // inferred from electronic annotation /// 0005886 // plasma membrane // traceable author statement /// 0005887 // integral component of plasma membrane // traceable author statement /// 0008076 // voltage-g…	0005242 // inward rectifier potassium channel activity // inferred from direct assay /// 0005244 // voltage-gated ion channel activity // inferred from electronic annotation /// 0005515 // protein binding // inferred from electronic annotation /// 0005546 // phosphatidylinositol-4,5-bisphosphate binding // inferred from direct assay /// 0042802 // identical protein binding // inferred from electr…	---	IPR013673 // Potassium channel, inwardly rectifying, Kir, N-terminal // 4.2E-33 /// IPR016449 // Potassium channel, inwardly rectifying, Kir // 4.4E-174
206806_at	-2.984710312	-1.575357136	-2.575588408	DOWN	NM_004717	chr7:137074384-138037046 (-) // 89.79 // q33	diacylglycerol kinase, iota	DGKI	ENSG00000157680 /// OTTHUMG00000155697	9162	604072	NP_004708 /// XP_006716235 /// XP_006716236 /// XP_006716237	NM_004717 /// XM_006716172 /// XM_006716173 /// XM_006716174	0007205 // protein kinase C-activating G-protein coupled receptor signaling pathway // inferred from electronic annotation /// 0007596 // blood coagulation // traceable author statement /// 0008152 // metabolic process // inferred from electronic annotation /// 0016310 // phosphorylation // inferred from electronic annotation /// 0030168 // platelet activation // traceable author statement /// 00…	0005634 // nucleus // inferred from direct assay /// 0005730 // nucleolus // inferred from direct assay /// 0005737 // cytoplasm // traceable author statement /// 0005886 // plasma membrane // traceable author statement /// 0032045 // guanyl-nucleotide exchange factor complex // inferred from electronic annotation /// 0048471 // perinuclear region of cytoplasm // inferred from electronic annotati…	0000166 // nucleotide binding // inferred from electronic annotation /// 0003951 // NAD+ kinase activity // inferred from electronic annotation /// 0004143 // diacylglycerol kinase activity // inferred from electronic annotation /// 0005095 // GTPase inhibitor activity // inferred from electronic annotation /// 0005515 // protein binding // inferred from physical interaction /// 0005524 // ATP bi…	---	IPR000756 // Diacylglycerol kinase, accessory domain // 1.3E-50 /// IPR001206 // Diacylglycerol kinase, catalytic domain // 4.3E-37 /// IPR002110 // Ankyrin repeat // 6.2E-9
206884_s_at	3.456426302	2.969425417	2.396293504	UP	NM_003843	chr13:78109893-78218643 (+) // 98.98 // q22.3	sciellin	SCEL	ENSG00000136155 /// OTTHUMG00000017107	8796	604112	NP_001154178 /// NP_003834 /// NP_659001 /// XP_005266635 /// XP_006719945 /// XP_006719946 /// XP_006719947 /// XP_006719948 /// XP_006719949	NM_001160706 /// NM_003843 /// NM_144777 /// XM_005266578 /// XM_006719882 /// XM_006719883 /// XM_006719884 /// XM_006719885 /// XM_006719886	0008544 // epidermis development // inferred from sequence or structural similarity /// 0008544 // epidermis development // traceable author statement /// 0009790 // embryo development // inferred from sequence or structural similarity /// 0030216 // keratinocyte differentiation // inferred from direct assay	0001533 // cornified envelope // traceable author statement /// 0005737 // cytoplasm // inferred from direct assay /// 0005737 // cytoplasm // inferred from sequence or structural similarity /// 0005886 // plasma membrane // inferred from direct assay /// 0016020 // membrane // inferred from electronic annotation /// 0070062 // extracellular vesicular exosome // inferred from direct assay	0005515 // protein binding // inferred from physical interaction /// 0008270 // zinc ion binding // inferred from electronic annotation /// 0046872 // metal ion binding // inferred from electronic annotation	---	---
207144_s_at	3.229457735	3.84601278	3.697863374	UP	NM_004143	chrX:71521496-71527004 (-) // 98.24 // q13.1	Cbp/p300-interacting transactivator, with Glu/Asp-rich carboxy-terminal domain, 1	CITED1	ENSG00000125931 /// OTTHUMG00000021812	4435	300149	NP_001138357 /// NP_001138358 /// NP_001138359 /// NP_004134 /// XP_005262323 /// XP_005262324	NM_001144885 /// NM_001144886 /// NM_001144887 /// NM_004143 /// XM_005262266 /// XM_005262267	0000578 // embryonic axis specification // inferred from electronic annotation /// 0001570 // vasculogenesis // inferred from electronic annotation /// 0001656 // metanephros development // traceable author statement /// 0001658 // branching involved in ureteric bud morphogenesis // inferred from sequence or structural similarity /// 0001890 // placenta development // inferred from sequence or st…	0005634 // nucleus // inferred from direct assay /// 0005737 // cytoplasm // inferred from direct assay /// 0005829 // cytosol // inferred from direct assay	0003682 // chromatin binding // inferred from sequence or structural similarity /// 0003700 // sequence-specific DNA binding transcription factor activity // non-traceable author statement /// 0003713 // transcription coactivator activity // inferred from direct assay /// 0005515 // protein binding // inferred from physical interaction /// 0008022 // protein C-terminus binding // inferred from ph…	---	IPR007576 // CITED // 4.9E-65 /// IPR007576 // CITED // 3.0E-65
207415_at	-2.110463258	-1.238195479	-1.227966511	DOWN	NM_007366	chr2:160802863-160919121 (-) // 98.49 // q24.2	phospholipase A2 receptor 1, 180kDa	PLA2R1	ENSG00000153246 /// OTTHUMG00000154087	22925	604939	NP_001007268 /// NP_001182570 /// NP_031392 /// XP_005246449 /// XP_005246450 /// XP_005246452 /// XP_006712432	NM_001007267 /// NM_001195641 /// NM_007366 /// XM_005246392 /// XM_005246393 /// XM_005246395 /// XM_006712369	0001816 // cytokine production // inferred from mutant phenotype /// 0006897 // endocytosis // inferred from electronic annotation /// 0006898 // receptor-mediated endocytosis // inferred from direct assay /// 0006898 // receptor-mediated endocytosis // inferred from electronic annotation /// 0043517 // positive regulation of DNA damage response, signal transduction by p53 class mediator // infer…	0005576 // extracellular region // inferred from sequence or structural similarity /// 0005576 // extracellular region // non-traceable author statement /// 0005886 // plasma membrane // inferred from direct assay /// 0005887 // integral component of plasma membrane // non-traceable author statement /// 0009986 // cell surface // inferred from direct assay /// 0016020 // membrane // inferred from…	0004872 // receptor activity // inferred from direct assay /// 0030246 // carbohydrate binding // inferred from electronic annotation /// 0043274 // phospholipase binding // inferred from electronic annotation /// 0043274 // phospholipase binding // inferred from physical interaction	---	IPR000562 // Fibronectin, type II, collagen-binding // 8.1E-22 /// IPR001304 // C-type lectin // 3.3E-25 /// IPR001304 // C-type lectin // 8.9E-23 /// IPR001304 // C-type lectin // 2.2E-16 /// IPR001304 // C-type lectin // 3.7E-18 /// IPR001304 // C-type lectin // 3.9E-20 /// IPR001304 // C-type lectin // 7.4E-18 /// IPR001304 // C-type lectin // 2.7E-19 /// IPR008646 // Herpesvirus UL45-like // …
207691_x_at	2.871792936	2.283270978	1.849875615	UP	NM_001776	chr10:97515929-97626359 (+) // 99.89 // q24.1	ectonucleoside triphosphate diphosphohydrolase 1	ENTPD1	ENSG00000138185 /// OTTHUMG00000018818	953	601752 /// 615683	NP_001091645 /// NP_001157650 /// NP_001157651 /// NP_001157653 /// NP_001157654 /// NP_001157655 /// NP_001767 /// XP_006718139 /// XP_006718140	NM_001098175 /// NM_001164178 /// NM_001164179 /// NM_001164181 /// NM_001164182 /// NM_001164183 /// NM_001776 /// XM_006718076 /// XM_006718077	0006200 // ATP catabolic process // inferred from electronic annotation /// 0007155 // cell adhesion // non-traceable author statement /// 0007186 // G-protein coupled receptor signaling pathway // inferred from electronic annotation /// 0007596 // blood coagulation // traceable author statement /// 0009181 // purine ribonucleoside diphosphate catabolic process // inferred from electronic annotat…	0005605 // basal lamina // inferred from electronic annotation /// 0005886 // plasma membrane // non-traceable author statement /// 0005887 // integral component of plasma membrane // traceable author statement /// 0016020 // membrane // inferred from direct assay /// 0016020 // membrane // inferred from electronic annotation /// 0016021 // integral component of membrane // inferred from electron…	0000166 // nucleotide binding // inferred from electronic annotation /// 0005515 // protein binding // inferred from physical interaction /// 0005524 // ATP binding // inferred from electronic annotation /// 0016787 // hydrolase activity // inferred from electronic annotation /// 0017110 // nucleoside-diphosphatase activity // inferred from electronic annotation /// 0017111 // nucleoside-triphosp…	---	IPR000407 // Nucleoside phosphatase GDA1/CD39 // 7.7E-162 /// IPR000407 // Nucleoside phosphatase GDA1/CD39 // 7.4E-162 /// IPR000407 // Nucleoside phosphatase GDA1/CD39 // 8.0E-162 /// IPR000407 // Nucleoside phosphatase GDA1/CD39 // 2.4E-133 /// IPR000407 // Nucleoside phosphatase GDA1/CD39 // 2.3E-115
207695_s_at	2.274160213	2.936728596	2.256299377	UP	NM_001555	chrX:130407482-130420715 (-) // 99.43 // q26.2	immunoglobulin superfamily, member 1	IGSF1	ENSG00000147255 /// OTTHUMG00000022406	3547	300137 /// 300888	NP_001164432 /// NP_001164433 /// NP_001164434 /// NP_001546 /// NP_991402 /// XP_006724818 /// XP_006724819	NM_001170961 /// NM_001170962 /// NM_001170963 /// NM_001555 /// NM_205833 /// XM_006724755 /// XM_006724756	0006355 // regulation of transcription, DNA-templated // inferred from direct assay /// 0007165 // signal transduction // inferred from direct assay	0005576 // extracellular region // inferred from electronic annotation /// 0016020 // membrane // inferred from direct assay /// 0016021 // integral component of membrane // inferred from electronic annotation	0004872 // receptor activity // inferred from direct assay /// 0005515 // protein binding // inferred from physical interaction /// 0015026 // coreceptor activity // inferred from electronic annotation /// 0034711 // inhibin binding // inferred from direct assay	---	IPR013151 // Immunoglobulin // 2.1E-8 /// IPR013151 // Immunoglobulin // 2.1E-8
207789_s_at	-2.397610005	-1.326293248	-1.65402566	DOWN	NM_001936	chr7:154002402-154685161 (+) // 98.62 // q36.2	dipeptidyl-peptidase 6	DPP6	ENSG00000130226 /// OTTHUMG00000151511	1804	126141 /// 612956	NP_001034439 /// NP_001277181 /// NP_001277182 /// NP_001927 /// NP_570629 /// XP_006715934 /// XP_006715935	NM_001039350 /// NM_001290252 /// NM_001290253 /// NM_001936 /// NM_130797 /// XM_006715871 /// XM_006715872	0006508 // proteolysis // inferred from electronic annotation /// 0008219 // cell death // inferred from electronic annotation /// 0019228 // neuronal action potential // inferred from electronic annotation /// 0042391 // regulation of membrane potential // inferred from electronic annotation /// 0043266 // regulation of potassium ion transport // inferred from electronic annotation	0016020 // membrane // inferred from electronic annotation /// 0016021 // integral component of membrane // inferred from electronic annotation /// 0070062 // extracellular vesicular exosome // inferred from direct assay	0004177 // aminopeptidase activity // inferred from electronic annotation /// 0008236 // serine-type peptidase activity // inferred from electronic annotation /// 0008239 // dipeptidyl-peptidase activity // traceable author statement	---	IPR001375 // Peptidase S9, prolyl oligopeptidase, catalytic domain // 8.8E-42 /// IPR002469 // Peptidase S9B, dipeptidylpeptidase IV N-terminal // 1.2E-116 /// IPR011659 // WD40-like Beta Propeller // 5.8E-6
207808_s_at	2.346191794	2.495199052	2.30150041	UP	NM_000313	chr3:93591956-93692705 (-) // 98.49 // q11.1	protein S (alpha)	PROS1	ENSG00000184500 /// OTTHUMG00000150354	5627	176880 /// 612336 /// 614514	NP_000304 /// XP_005247683	NM_000313 /// XM_005247626	0002576 // platelet degranulation // traceable author statement /// 0006508 // proteolysis // traceable author statement /// 0007596 // blood coagulation // traceable author statement /// 0007599 // hemostasis // inferred from electronic annotation /// 0010951 // negative regulation of endopeptidase activity // traceable author statement /// 0017187 // peptidyl-glutamic acid carboxylation // trac…	0000139 // Golgi membrane // traceable author statement /// 0005576 // extracellular region // non-traceable author statement /// 0005576 // extracellular region // traceable author statement /// 0005615 // extracellular space // inferred from direct assay /// 0005789 // endoplasmic reticulum membrane // traceable author statement /// 0005796 // Golgi lumen // traceable author statement /// 00310…	0004866 // endopeptidase inhibitor activity // traceable author statement /// 0005509 // calcium ion binding // inferred from electronic annotation /// 0005515 // protein binding // inferred from electronic annotation	---	IPR000294 // Gamma-carboxyglutamic acid-rich (GLA) domain // 9.3E-19 /// IPR000742 // Epidermal growth factor-like domain // 2.3E-8 /// IPR001791 // Laminin G domain // 1.2E-31 /// IPR001791 // Laminin G domain // 7.8E-15 /// IPR001791 // Laminin G domain // 5.4E-12 /// IPR001791 // Laminin G domain // 6.8E-32 /// IPR001791 // Laminin G domain // 4.3E-15 /// IPR001791 // Laminin G domain // 3.0E-…
207847_s_at	1.203355775	1.3802556	2.000884623	UP	NM_002456	chr1:155158540-155162680 (-) // 91.28 // q22	mucin 1, cell surface associated	MUC1	ENSG00000185499 /// OTTHUMG00000035681	4582	158340 /// 174000	NP_001018016 /// NP_001018017 /// NP_001037855 /// NP_001037856 /// NP_001037857 /// NP_001037858 /// NP_001191214 /// NP_001191215 /// NP_001191216 /// NP_001191217 /// NP_001191218 /// NP_001191219 /// NP_001191220 /// NP_001191221 /// NP_001191222 /// NP_001191223 /// NP_001191224 /// NP_001191225 /// NP_001191226 /// NP_002447	NM_001018016 /// NM_001018017 /// NM_001018021 /// NM_001044390 /// NM_001044391 /// NM_001044392 /// NM_001044393 /// NM_001204285 /// NM_001204286 /// NM_001204287 /// NM_001204288 /// NM_001204289 /// NM_001204290 /// NM_001204291 /// NM_001204292 /// NM_001204293 /// NM_001204294 /// NM_001204295 /// NM_001204296 /// NM_001204297 /// NM_002456 /// NM_182741	0001666 // response to hypoxia // inferred from electronic annotation /// 0006977 // DNA damage response, signal transduction by p53 class mediator resulting in cell cycle arrest // inferred from direct assay /// 0006978 // DNA damage response, signal transduction by p53 class mediator resulting in transcription of p21 class mediator // inferred from direct assay /// 0007565 // female pregnancy /…	0000790 // nuclear chromatin // inferred from direct assay /// 0005576 // extracellular region // inferred from electronic annotation /// 0005615 // extracellular space // inferred from direct assay /// 0005634 // nucleus // inferred from electronic annotation /// 0005737 // cytoplasm // not recorded /// 0005796 // Golgi lumen // traceable author statement /// 0005886 // plasma membrane // inferr…	0000978 // RNA polymerase II core promoter proximal region sequence-specific DNA binding // inferred from direct assay /// 0002039 // p53 binding // inferred from physical interaction /// 0003712 // transcription cofactor activity // inferred from direct assay /// 0005515 // protein binding // inferred from physical interaction	---	IPR000082 // SEA domain // 1.3E-19 /// IPR000082 // SEA domain // 9.4E-10 /// IPR000082 // SEA domain // 8.8E-25 /// IPR000082 // SEA domain // 1.2E-19 /// IPR000082 // SEA domain // 1.9E-24 /// IPR000082 // SEA domain // 5.3E-24
207980_s_at	-2.313799787	-1.90958285	-2.000849555	DOWN	NM_006079	chr6:139694210-139695742 (-) // 99.89 // q24.1	Cbp/p300-interacting transactivator, with Glu/Asp-rich carboxy-terminal domain, 2	CITED2	ENSG00000164442 /// OTTHUMG00000015691	10370	602937 /// 614431 /// 614433	NP_001161860 /// NP_001161861 /// NP_006070	NM_001168388 /// NM_001168389 /// NM_006079	0000122 // negative regulation of transcription from RNA polymerase II promoter // inferred from mutant phenotype /// 0001568 // blood vessel development // inferred from electronic annotation /// 0001570 // vasculogenesis // inferred from electronic annotation /// 0001666 // response to hypoxia // inferred from direct assay /// 0001666 // response to hypoxia // inferred from mutant phenotype ///…	0000790 // nuclear chromatin // inferred from sequence or structural similarity /// 0005634 // nucleus // inferred from direct assay /// 0005634 // nucleus // inferred from mutant phenotype /// 0005737 // cytoplasm // inferred from mutant phenotype	0001102 // RNA polymerase II activating transcription factor binding // inferred from electronic annotation /// 0001105 // RNA polymerase II transcription coactivator activity // inferred from electronic annotation /// 0001106 // RNA polymerase II transcription corepressor activity // inferred from direct assay /// 0003682 // chromatin binding // inferred from sequence or structural similarity //…	---	IPR007576 // CITED // 2.2E-36 /// IPR007576 // CITED // 1.2E-49
207981_s_at	-1.928989567	-1.446693653	-2.119668471	DOWN	NM_001438	chr1:216676593-217262947 (-) // 93.18 // q41	estrogen-related receptor gamma	ESRRG	ENSG00000196482 /// OTTHUMG00000037025	2104	602969	NP_001127757 /// NP_001230434 /// NP_001230435 /// NP_001230436 /// NP_001230438 /// NP_001230439 /// NP_001230440 /// NP_001230441 /// NP_001230442 /// NP_001230443 /// NP_001230444 /// NP_001230447 /// NP_001230448 /// NP_001429 /// NP_996317 /// NP_996318 /// XP_006711266 /// XP_006711267 /// XP_006711268 /// XP_006711269 /// XP_006711270 /// XP_006711271 /// XP_006711272	NM_001134285 /// NM_001243505 /// NM_001243506 /// NM_001243507 /// NM_001243509 /// NM_001243510 /// NM_001243511 /// NM_001243512 /// NM_001243513 /// NM_001243514 /// NM_001243515 /// NM_001243518 /// NM_001243519 /// NM_001438 /// NM_206594 /// NM_206595 /// XM_006711203 /// XM_006711204 /// XM_006711205 /// XM_006711206 /// XM_006711207 /// XM_006711208 /// XM_006711209	0006351 // transcription, DNA-templated // inferred from electronic annotation /// 0006355 // regulation of transcription, DNA-templated // inferred from direct assay /// 0006367 // transcription initiation from RNA polymerase II promoter // traceable author statement /// 0010467 // gene expression // traceable author statement /// 0043401 // steroid hormone mediated signaling pathway // inferred…	0005634 // nucleus // inferred from electronic annotation /// 0005654 // nucleoplasm // traceable author statement	0003677 // DNA binding // inferred from electronic annotation /// 0003700 // sequence-specific DNA binding transcription factor activity // inferred from electronic annotation /// 0003707 // steroid hormone receptor activity // inferred from electronic annotation /// 0003708 // retinoic acid receptor activity // inferred from electronic annotation /// 0005496 // steroid binding // inferred from e…	---	IPR000536 // Nuclear hormone receptor, ligand-binding, core // 3.9E-40 /// IPR000536 // Nuclear hormone receptor, ligand-binding, core // 4.6E-40 /// IPR000536 // Nuclear hormone receptor, ligand-binding, core // 4.4E-40 /// IPR000536 // Nuclear hormone receptor, ligand-binding, core // 4.0E-40 /// IPR001628 // Zinc finger, nuclear hormone receptor-type // 1.4E-34 /// IPR001628 // Zinc finger, nu…
208025_s_at	5.255380577	3.239436926	3.060414808	UP	NM_003483	chr12:66217910-66360075 (+) // 86.49 // q14.3	high mobility group AT-hook 2	HMGA2	ENSG00000149948 /// OTTHUMG00000168936	8091	150699 /// 600698	NP_003474 /// NP_003475 /// XP_005269221 /// XP_006719683	NM_001015886 /// NM_003483 /// NM_003484 /// XM_005269164 /// XM_006719620 /// XR_245958	0000122 // negative regulation of transcription from RNA polymerase II promoter // inferred from direct assay /// 0000737 // DNA catabolic process, endonucleolytic // inferred from direct assay /// 0001837 // epithelial to mesenchymal transition // inferred from mutant phenotype /// 0002062 // chondrocyte differentiation // inferred from direct assay /// 0003131 // mesodermal-endodermal cell sign…	0000228 // nuclear chromosome // inferred from sequence or structural similarity /// 0000785 // chromatin // inferred from electronic annotation /// 0005634 // nucleus // inferred from direct assay /// 0005654 // nucleoplasm // traceable author statement /// 0032993 // protein-DNA complex // inferred from direct assay /// 0035985 // senescence-associated heterochromatin focus // inferred from dir…	0000975 // regulatory region DNA binding // inferred from direct assay /// 0000988 // protein binding transcription factor activity // inferred from direct assay /// 0001047 // core promoter binding // inferred from direct assay /// 0001077 // RNA polymerase II core promoter proximal region sequence-specific DNA binding transcription factor activity involved in positive regulation of transcriptio…	---	IPR017956 // AT hook, DNA-binding motif // 2.0E-7 /// IPR017956 // AT hook, DNA-binding motif // 7.3E-7
208161_s_at	2.11345273	1.973890167	2.653954933	UP	NM_020037	chr17:48712227-48769062 (+) // 97.26 // q21.33	ATP-binding cassette, sub-family C (CFTR/MRP), member 3	ABCC3	ENSG00000108846 /// OTTHUMG00000162245	8714	604323	NP_001137542 /// NP_003777 /// XP_005257820	NM_001144070 /// NM_003786 /// NM_020037 /// NM_020038 /// XM_005257763	0006200 // ATP catabolic process // inferred from electronic annotation /// 0006810 // transport // traceable author statement /// 0008152 // metabolic process // inferred from electronic annotation /// 0008206 // bile acid metabolic process // traceable author statement /// 0015721 // bile acid and bile salt transport // traceable author statement /// 0044281 // small molecule metabolic process …	0005886 // plasma membrane // traceable author statement /// 0005887 // integral component of plasma membrane // inferred from electronic annotation /// 0016020 // membrane // traceable author statement /// 0016021 // integral component of membrane // inferred from electronic annotation	0000166 // nucleotide binding // inferred from electronic annotation /// 0005215 // transporter activity // inferred from electronic annotation /// 0005524 // ATP binding // inferred from electronic annotation /// 0008514 // organic anion transmembrane transporter activity // traceable author statement /// 0016887 // ATPase activity // inferred from electronic annotation /// 0017111 // nucleoside…	---	IPR001140 // ABC transporter, transmembrane domain // 3.3E-42 /// IPR001140 // ABC transporter, transmembrane domain // 5.7E-44 /// IPR001140 // ABC transporter, transmembrane domain // 2.3E-42 /// IPR001140 // ABC transporter, transmembrane domain // 2.2E-37 /// IPR003439 // ABC transporter-like // 1.2E-18 /// IPR003439 // ABC transporter-like // 1.7E-20 /// IPR003439 // ABC transporter-like // …
208228_s_at	-2.19669221	-1.54913295	-1.227316535	DOWN	M87771	chr10:123238731-123357812 (-) // 97.84 // q26.13	fibroblast growth factor receptor 2	FGFR2	ENSG00000066468 /// OTTHUMG00000019175	2263	101200 /// 101400 /// 101600 /// 123150 /// 123500 /// 123790 /// 149730 /// 176943 /// 207410 /// 609579 /// 613659 /// 614592	NP_000132 /// NP_001138385 /// NP_001138386 /// NP_001138387 /// NP_001138388 /// NP_001138389 /// NP_001138390 /// NP_001138391 /// NP_075259 /// NP_075418 /// XP_006717771 /// XP_006717772 /// XP_006717773 /// XP_006717774 /// XP_006717775 /// XP_006717776	NM_000141 /// NM_001144913 /// NM_001144914 /// NM_001144915 /// NM_001144916 /// NM_001144917 /// NM_001144918 /// NM_001144919 /// NM_022970 /// NM_022971 /// NM_022972 /// NM_022973 /// NM_022974 /// NM_022975 /// NM_022976 /// NM_023028 /// NM_023029 /// NM_023030 /// NR_073009 /// XM_006717708 /// XM_006717709 /// XM_006717710 /// XM_006717711 /// XM_006717712 /// XM_006717713	0000122 // negative regulation of transcription from RNA polymerase II promoter // inferred from sequence or structural similarity /// 0001525 // angiogenesis // inferred from sequence or structural similarity /// 0001657 // ureteric bud development // inferred from sequence or structural similarity /// 0001701 // in utero embryonic development // inferred from sequence or structural similarity /…	0005576 // extracellular region // inferred from electronic annotation /// 0005634 // nucleus // inferred from direct assay /// 0005730 // nucleolus // inferred from direct assay /// 0005737 // cytoplasm // inferred from direct assay /// 0005794 // Golgi apparatus // inferred from electronic annotation /// 0005886 // plasma membrane // traceable author statement /// 0005887 // integral component …	0000166 // nucleotide binding // inferred from electronic annotation /// 0004672 // protein kinase activity // inferred from electronic annotation /// 0004713 // protein tyrosine kinase activity // non-traceable author statement /// 0004714 // transmembrane receptor protein tyrosine kinase activity // inferred from electronic annotation /// 0005007 // fibroblast growth factor-activated receptor a…	---	IPR000719 // Protein kinase domain // 7.1E-52 /// IPR000719 // Protein kinase domain // 2.8E-52 /// IPR000719 // Protein kinase domain // 5.2E-52 /// IPR000719 // Protein kinase domain // 6.2E-52 /// IPR000719 // Protein kinase domain // 5.2E-52 /// IPR000719 // Protein kinase domain // 5.2E-52 /// IPR001245 // Serine-threonine/tyrosine-protein kinase catalytic domain // 3.4E-107 /// IPR001245 //…
208399_s_at	-2.779407526	-1.843683987	-3.585733671	DOWN	NM_000114	chr20:57875560-57901046 (+) // 99.73 // q13.32	endothelin 3	EDN3	ENSG00000124205 /// OTTHUMG00000032867	1908	131242 /// 209880 /// 613265 /// 613712	NP_000105 /// NP_996915 /// NP_996916 /// NP_996917 /// XP_005260369 /// XP_005260370 /// XP_005260371 /// XP_006723797	NM_000114 /// NM_207032 /// NM_207033 /// NM_207034 /// XM_005260312 /// XM_005260313 /// XM_005260314 /// XM_006723734	0001755 // neural crest cell migration // inferred from electronic annotation /// 0002690 // positive regulation of leukocyte chemotaxis // inferred from direct assay /// 0003100 // regulation of systemic arterial blood pressure by endothelin // inferred from direct assay /// 0007165 // signal transduction // traceable author statement /// 0007166 // cell surface receptor signaling pathway // inf…	0005576 // extracellular region // traceable author statement /// 0005615 // extracellular space // inferred from direct assay	0005102 // receptor binding // traceable author statement /// 0005179 // hormone activity // inferred from direct assay	---	IPR001928 // Endothelin-like toxin // 7.9E-22 /// IPR001928 // Endothelin-like toxin // 7.0E-22 /// IPR001928 // Endothelin-like toxin // 7.2E-22
208454_s_at	-1.350841068	-1.360033976	-1.129276075	DOWN	NM_016134	chr8:97797089-98155411 (+) // 98.64 // q22.1	carboxypeptidase Q	CPQ	ENSG00000104324 /// OTTHUMG00000164690	10404	---	NP_057218 /// XP_005250812 /// XP_006716561	NM_016134 /// XM_005250755 /// XM_006716498 /// XR_428374	0006508 // proteolysis // inferred from direct assay /// 0006590 // thyroid hormone generation // inferred from sequence or structural similarity /// 0008152 // metabolic process // inferred from electronic annotation /// 0042246 // tissue regeneration // inferred from sequence or structural similarity /// 0043171 // peptide catabolic process // inferred from direct assay	0005576 // extracellular region // inferred from electronic annotation /// 0005615 // extracellular space // inferred from direct assay /// 0005737 // cytoplasm // inferred from direct assay /// 0005764 // lysosome // inferred from sequence or structural similarity /// 0005783 // endoplasmic reticulum // inferred from sequence or structural similarity /// 0005794 // Golgi apparatus // inferred fr…	0004180 // carboxypeptidase activity // inferred from electronic annotation /// 0008233 // peptidase activity // inferred from electronic annotation /// 0008237 // metallopeptidase activity // inferred from electronic annotation /// 0016787 // hydrolase activity // inferred from electronic annotation /// 0042803 // protein homodimerization activity // inferred from direct assay /// 0046872 // met…	---	IPR002933 // Peptidase M20 // 6.9E-11 /// IPR007484 // Peptidase M28 // 3.4E-22
208540_x_at	1.067139947	1.035259977	1.089739023	UP	NM_021039	chr12:64045406-64045715 (+) // 95.79 // q14.2 /// chr7:102902446-102902755 (+) // 100.0 // q22.1 /// chr7:35208835-35209144 (+) // 97.73 // p14.2	S100 calcium binding protein A11 pseudogene 1 /// ---	S100A11P1 /// S100A11P1	ENSG00000237632 /// OTTHUMG00000157211	---	---	---	---	---	---	---	---	---
208712_at	1.161684446	1.297874583	1.242736275	UP	M73554	chr11:69455940-69469238 (+) // 97.77 // q13.3	cyclin D1	CCND1	ENSG00000110092 /// OTTHUMG00000167877	595	168461 /// 193300 /// 254500	NP_444284 /// XP_006718716	NM_053056 /// XM_006718653	0000079 // regulation of cyclin-dependent protein serine/threonine kinase activity // inferred from electronic annotation /// 0000082 // G1/S transition of mitotic cell cycle // inferred from direct assay /// 0000082 // G1/S transition of mitotic cell cycle // traceable author statement /// 0000122 // negative regulation of transcription from RNA polymerase II promoter // inferred from direct ass…	0000307 // cyclin-dependent protein kinase holoenzyme complex // inferred from direct assay /// 0005622 // intracellular // inferred from direct assay /// 0005634 // nucleus // inferred from direct assay /// 0005654 // nucleoplasm // traceable author statement /// 0005730 // nucleolus // inferred from direct assay /// 0005737 // cytoplasm // inferred from electronic annotation /// 0005829 // cyto…	0003714 // transcription corepressor activity // inferred from direct assay /// 0004672 // protein kinase activity // inferred from electronic annotation /// 0005515 // protein binding // inferred from physical interaction /// 0008134 // transcription factor binding // inferred from physical interaction /// 0016301 // kinase activity // inferred from electronic annotation /// 0016538 // cyclin-de…	G1_to_S_cell_cycle_Reactome // GenMAPP /// Wnt_signaling // GenMAPP	IPR004367 // Cyclin, C-terminal domain // 8.2E-26 /// IPR006671 // Cyclin, N-terminal // 5.6E-42
208892_s_at	1.817339181	1.36092194	1.005585471	UP	BC003143	chr12:89741838-89746164 (-) // 99.0 // q21.33	dual specificity phosphatase 6	DUSP6	ENSG00000139318 /// OTTHUMG00000169912	1848	602748 /// 615269	NP_001937 /// NP_073143	NM_001946 /// NM_022652	0000188 // inactivation of MAPK activity // inferred from direct assay /// 0001933 // negative regulation of protein phosphorylation // inferred from electronic annotation /// 0002224 // toll-like receptor signaling pathway // traceable author statement /// 0002755 // MyD88-dependent toll-like receptor signaling pathway // traceable author statement /// 0002756 // MyD88-independent toll-like rece…	0005654 // nucleoplasm // traceable author statement /// 0005737 // cytoplasm // inferred from direct assay /// 0005829 // cytosol // ---	0004721 // phosphoprotein phosphatase activity // inferred from electronic annotation /// 0004725 // protein tyrosine phosphatase activity // inferred from electronic annotation /// 0005515 // protein binding // inferred from electronic annotation /// 0008138 // protein tyrosine/serine/threonine phosphatase activity // inferred from electronic annotation /// 0016787 // hydrolase activity // infer…	---	IPR000340 // Dual specificity phosphatase, catalytic domain // 9.8E-47 /// IPR000340 // Dual specificity phosphatase, catalytic domain // 7.7E-29 /// IPR001763 // Rhodanese-like domain // 9.8E-18 /// IPR001763 // Rhodanese-like domain // 7.1E-14
208893_s_at	1.755155122	1.262221961	1.309638334	UP	BC005047	chr12:89742405-89746240 (-) // 99.14 // q21.33	dual specificity phosphatase 6	DUSP6	ENSG00000139318 /// OTTHUMG00000169912	1848	602748 /// 615269	NP_001937 /// NP_073143	NM_001946 /// NM_022652	0000188 // inactivation of MAPK activity // inferred from direct assay /// 0001933 // negative regulation of protein phosphorylation // inferred from electronic annotation /// 0002224 // toll-like receptor signaling pathway // traceable author statement /// 0002755 // MyD88-dependent toll-like receptor signaling pathway // traceable author statement /// 0002756 // MyD88-independent toll-like rece…	0005654 // nucleoplasm // traceable author statement /// 0005737 // cytoplasm // inferred from direct assay /// 0005829 // cytosol // ---	0004721 // phosphoprotein phosphatase activity // inferred from electronic annotation /// 0004725 // protein tyrosine phosphatase activity // inferred from electronic annotation /// 0005515 // protein binding // inferred from electronic annotation /// 0008138 // protein tyrosine/serine/threonine phosphatase activity // inferred from electronic annotation /// 0016787 // hydrolase activity // infer…	---	IPR000340 // Dual specificity phosphatase, catalytic domain // 9.8E-47 /// IPR000340 // Dual specificity phosphatase, catalytic domain // 7.7E-29 /// IPR001763 // Rhodanese-like domain // 9.8E-18 /// IPR001763 // Rhodanese-like domain // 7.1E-14
208894_at	1.207822094	1.006275347	1.078222355	UP	M60334	chr6:32407700-32411702 (+) // 98.17 // p21.32	major histocompatibility complex, class II, DR alpha	HLA-DRA	ENSG00000227993 /// ENSG00000228987 /// OTTHUMG00000031567 /// OTTHUMG00000149060	3122	142860	NP_061984	NM_019111	0002376 // immune system process // inferred from electronic annotation /// 0002503 // peptide antigen assembly with MHC class II protein complex // inferred from direct assay /// 0002504 // antigen processing and presentation of peptide or polysaccharide antigen via MHC class II // inferred from direct assay /// 0002506 // polysaccharide assembly with MHC class II protein complex // inferred fro…	0000139 // Golgi membrane // traceable author statement /// 0005764 // lysosome // inferred from direct assay /// 0005765 // lysosomal membrane // inferred from direct assay /// 0005765 // lysosomal membrane // traceable author statement /// 0005768 // endosome // inferred from electronic annotation /// 0005783 // endoplasmic reticulum // inferred from electronic annotation /// 0005789 // endopla…	0005515 // protein binding // inferred from electronic annotation /// 0023026 // MHC class II protein complex binding // inferred from direct assay /// 0032395 // MHC class II receptor activity // non-traceable author statement /// 0042605 // peptide antigen binding // inferred from direct assay	---	IPR001003 // MHC class II, alpha chain, N-terminal // 5.2E-36 /// IPR003597 // Immunoglobulin C1-set // 5.4E-29
208949_s_at	1.65188202	1.782066362	2.057792576	UP	BC001120	chr14:55604086-55612006 (+) // 94.4 // q22.3	lectin, galactoside-binding, soluble, 3	LGALS3	ENSG00000131981 /// OTTHUMG00000171030	3958	153619	NP_001170859 /// NP_002297	NM_001177388 /// NM_002306 /// NR_003225	0001501 // skeletal system development // inferred from electronic annotation /// 0002376 // immune system process // inferred from electronic annotation /// 0002548 // monocyte chemotaxis // inferred from direct assay /// 0006397 // mRNA processing // inferred from electronic annotation /// 0008380 // RNA splicing // inferred from electronic annotation /// 0030154 // cell differentiation // infe…	0001772 // immunological synapse // inferred from direct assay /// 0005576 // extracellular region // inferred from electronic annotation /// 0005578 // proteinaceous extracellular matrix // inferred from electronic annotation /// 0005615 // extracellular space // inferred from direct assay /// 0005634 // nucleus // inferred from direct assay /// 0005681 // spliceosomal complex // inferred from e…	0005515 // protein binding // inferred from physical interaction /// 0019863 // IgE binding // inferred from direct assay /// 0030246 // carbohydrate binding // inferred from electronic annotation /// 0042056 // chemoattractant activity // inferred from direct assay /// 0043236 // laminin binding // inferred from direct assay /// 0044822 // poly(A) RNA binding // inferred from direct assay	---	IPR001079 // Galectin, carbohydrate recognition domain // 4.8E-42
209116_x_at	-1.559317816	-1.630185276	-1.700281483	DOWN	M25079	chr11:5247806-5248231 (-) // 62.61 // p15.4	hemoglobin, beta	HBB	ENSG00000244734 /// OTTHUMG00000066678	3043	140700 /// 141749 /// 141900 /// 603902 /// 603903 /// 604131 /// 611162 /// 613985	NP_000509	NM_000518	0006810 // transport // inferred from electronic annotation /// 0007596 // blood coagulation // traceable author statement /// 0008217 // regulation of blood pressure // inferred from electronic annotation /// 0010942 // positive regulation of cell death // inferred from direct assay /// 0015671 // oxygen transport // non-traceable author statement /// 0015671 // oxygen transport // traceable aut…	0005576 // extracellular region // traceable author statement /// 0005829 // cytosol // traceable author statement /// 0005833 // hemoglobin complex // inferred from direct assay /// 0005833 // hemoglobin complex // non-traceable author statement /// 0005833 // hemoglobin complex // traceable author statement /// 0031838 // haptoglobin-hemoglobin complex // inferred from direct assay /// 0070062 …	0004601 // peroxidase activity // inferred from direct assay /// 0005344 // oxygen transporter activity // non-traceable author statement /// 0005506 // iron ion binding // inferred from electronic annotation /// 0005515 // protein binding // inferred from physical interaction /// 0019825 // oxygen binding // inferred from direct assay /// 0020037 // heme binding // inferred from electronic annot…	---	IPR000971 // Globin // 3.5E-33
209173_at	2.390125036	2.607180683	2.047065347	UP	AF088867	chr7:16832265-16844697 (-) // 98.33 // p21.1	anterior gradient 2	AGR2	ENSG00000106541 /// OTTHUMG00000023446	10551	606358	NP_006399 /// XP_005249638	NM_006408 /// XM_005249581	0060480 // lung goblet cell differentiation // inferred from electronic annotation /// 0070254 // mucus secretion // inferred from sequence or structural similarity	0005576 // extracellular region // inferred from electronic annotation /// 0005739 // mitochondrion // inferred from electronic annotation /// 0005783 // endoplasmic reticulum // inferred from sequence or structural similarity	0002162 // dystroglycan binding // inferred from direct assay /// 0005515 // protein binding // inferred from physical interaction	---	---
209189_at	-1.160453648	-1.000703084	-1.837391565	DOWN	BC004490	chr14:75745558-75748651 (+) // 98.3 // q24.3	FBJ murine osteosarcoma viral oncogene homolog	FOS	ENSG00000170345 /// OTTHUMG00000171774	2353	164810	NP_005243	NM_005252	0001661 // conditioned taste aversion // inferred from electronic annotation /// 0002224 // toll-like receptor signaling pathway // traceable author statement /// 0002755 // MyD88-dependent toll-like receptor signaling pathway // traceable author statement /// 0002756 // MyD88-independent toll-like receptor signaling pathway // traceable author statement /// 0006306 // DNA methylation // traceabl…	0005634 // nucleus // inferred from direct assay /// 0005654 // nucleoplasm // traceable author statement /// 0005667 // transcription factor complex // inferred from electronic annotation /// 0005730 // nucleolus // inferred from direct assay /// 0005737 // cytoplasm // inferred from electronic annotation /// 0005783 // endoplasmic reticulum // inferred from electronic annotation /// 0005829 // …	0003677 // DNA binding // inferred from electronic annotation /// 0003690 // double-stranded DNA binding // inferred from electronic annotation /// 0003700 // sequence-specific DNA binding transcription factor activity // inferred from direct assay /// 0005515 // protein binding // inferred from physical interaction /// 0008134 // transcription factor binding // inferred from electronic annotatio…	Smooth_muscle_contraction // GenMAPP /// TGF_Beta_Signaling_Pathway // GenMAPP	IPR004827 // Basic-leucine zipper domain // 5.0E-13 /// IPR004827 // Basic-leucine zipper domain // 1.1E-11
209227_at	2.273839235	1.338993962	1.131941938	UP	AU158251	chr8:15397731-15622854 (+) // 89.9 // p22	tumor suppressor candidate 3	TUSC3	ENSG00000104723 /// OTTHUMG00000094803	7991	601385 /// 611093	NP_006756 /// NP_839952 /// XP_005273703 /// XP_005273704 /// XP_005273705	NM_006765 /// NM_178234 /// XM_005273646 /// XM_005273647 /// XM_005273648	0006487 // protein N-linked glycosylation // non-traceable author statement /// 0006810 // transport // inferred from electronic annotation /// 0015693 // magnesium ion transport // inferred from genetic interaction /// 0015693 // magnesium ion transport // inferred from mutant phenotype /// 0018279 // protein N-linked glycosylation via asparagine // inferred from sequence or structural similarit…	0005739 // mitochondrion // inferred from sequence or structural similarity /// 0005783 // endoplasmic reticulum // inferred from electronic annotation /// 0005789 // endoplasmic reticulum membrane // traceable author statement /// 0005887 // integral component of plasma membrane // non-traceable author statement /// 0008250 // oligosaccharyltransferase complex // inferred from direct assay /// 0…	0004579 // dolichyl-diphosphooligosaccharide-protein glycotransferase activity // inferred from sequence or structural similarity /// 0015095 // magnesium ion transmembrane transporter activity // inferred from mutant phenotype	---	IPR013766 // Thioredoxin domain // 9.3E-9 /// IPR021149 // Oligosaccharyl transferase complex, subunit OST3/OST6 // 4.3E-57
209242_at	-2.130356717	-1.445965347	-1.203095948	DOWN	AL042588	chr19:57321447-57352064 (-) // 93.21 // q13.43	paternally expressed 3	PEG3	ENSG00000198300 /// OTTHUMG00000171954	5178	601483	NP_001139656 /// NP_001139657 /// NP_001139658 /// NP_001139659 /// NP_006201	NM_001146184 /// NM_001146185 /// NM_001146186 /// NM_001146187 /// NM_006210	0001701 // in utero embryonic development // inferred from electronic annotation /// 0006351 // transcription, DNA-templated // inferred from electronic annotation /// 0006355 // regulation of transcription, DNA-templated // inferred from electronic annotation /// 0006355 // regulation of transcription, DNA-templated // non-traceable author statement /// 0006357 // regulation of transcription fro…	0005622 // intracellular // inferred from electronic annotation /// 0005634 // nucleus // inferred from electronic annotation /// 0005737 // cytoplasm // inferred from electronic annotation	0000981 // sequence-specific DNA binding RNA polymerase II transcription factor activity // not recorded /// 0003676 // nucleic acid binding // inferred from electronic annotation /// 0003677 // DNA binding // inferred from electronic annotation /// 0003700 // sequence-specific DNA binding transcription factor activity // inferred from electronic annotation /// 0003700 // sequence-specific DNA bi…	---	IPR003309 // Transcription regulator SCAN // 7.0E-37 /// IPR007087 // Zinc finger, C2H2 // 6.4E-8
209270_at	2.883073035	2.454663814	2.869708696	UP	L25541	chr1:209788321-209825674 (-) // 99.19 // q32.2	laminin, beta 3	LAMB3	---	3914	150310 /// 226650 /// 226700	NP_000219 /// NP_001017402 /// NP_001121113 /// XP_005273181	NM_000228 /// NM_001017402 /// NM_001127641 /// XM_005273124	0007155 // cell adhesion // inferred from electronic annotation /// 0008544 // epidermis development // traceable author statement /// 0022617 // extracellular matrix disassembly // traceable author statement /// 0030198 // extracellular matrix organization // traceable author statement /// 0031581 // hemidesmosome assembly // traceable author statement /// 0034329 // cell junction assembly // tr…	0005576 // extracellular region // traceable author statement /// 0005578 // proteinaceous extracellular matrix // inferred from electronic annotation /// 0005604 // basement membrane // inferred from electronic annotation /// 0005610 // laminin-5 complex // inferred from electronic annotation	0005198 // structural molecule activity // non-traceable author statement /// 0005515 // protein binding // inferred from physical interaction /// 0032403 // protein complex binding // inferred from electronic annotation	---	---
209288_s_at	1.354091162	1.432157316	1.366057451	UP	AL136842	chr2:37871982-37899299 (-) // 94.76 // p22.2	CDC42 effector protein (Rho GTPase binding) 3	CDC42EP3	ENSG00000163171 /// OTTHUMG00000100971	10602	606133	NP_001257365 /// NP_001257366 /// NP_001257367 /// NP_006440	NM_001270436 /// NM_001270437 /// NM_001270438 /// NM_006449	0007165 // signal transduction // traceable author statement /// 0008360 // regulation of cell shape // inferred from electronic annotation	0005737 // cytoplasm // inferred from electronic annotation /// 0005856 // cytoskeleton // inferred from electronic annotation /// 0012505 // endomembrane system // inferred from electronic annotation /// 0015629 // actin cytoskeleton // inferred from direct assay /// 0016020 // membrane // inferred from electronic annotation	0005515 // protein binding // inferred from electronic annotation /// 0005519 // cytoskeletal regulatory protein binding // traceable author statement	---	IPR000095 // CRIB domain // 7.4E-13
209292_at	-2.210445532	-1.641742692	-1.125350382	DOWN	AL022726	chr6:19837617-19842428 (+) // 96.66 // p22.3	inhibitor of DNA binding 4, dominant negative helix-loop-helix protein	ID4	---	3400	600581	NP_001537 /// XP_005249133	NM_001546 /// XM_005249076	0000082 // G1/S transition of mitotic cell cycle // inferred from electronic annotation /// 0000122 // negative regulation of transcription from RNA polymerase II promoter // inferred from electronic annotation /// 0006357 // regulation of transcription from RNA polymerase II promoter // traceable author statement /// 0007405 // neuroblast proliferation // inferred from electronic annotation /// …	0005634 // nucleus // inferred by curator /// 0005737 // cytoplasm // inferred from electronic annotation	0001085 // RNA polymerase II transcription factor binding // inferred from electronic annotation /// 0003714 // transcription corepressor activity // traceable author statement /// 0005515 // protein binding // inferred from physical interaction /// 0046983 // protein dimerization activity // inferred from electronic annotation	---	---
209293_x_at	-1.754070532	-1.721220602	-1.050501781	DOWN	U16153	chr6:19837671-19839661 (+) // 95.67 // p22.3	inhibitor of DNA binding 4, dominant negative helix-loop-helix protein	ID4	ENSG00000172201 /// OTTHUMG00000014333	3400	600581	NP_001537 /// XP_005249133	NM_001546 /// XM_005249076	0000082 // G1/S transition of mitotic cell cycle // inferred from electronic annotation /// 0000122 // negative regulation of transcription from RNA polymerase II promoter // inferred from electronic annotation /// 0006357 // regulation of transcription from RNA polymerase II promoter // traceable author statement /// 0007405 // neuroblast proliferation // inferred from electronic annotation /// …	0005634 // nucleus // inferred by curator /// 0005737 // cytoplasm // inferred from electronic annotation	0001085 // RNA polymerase II transcription factor binding // inferred from electronic annotation /// 0003714 // transcription corepressor activity // traceable author statement /// 0005515 // protein binding // inferred from physical interaction /// 0046983 // protein dimerization activity // inferred from electronic annotation	---	IPR011598 // Myc-type, basic helix-loop-helix (bHLH) domain // 5.9E-18
209325_s_at	-1.375354673	-1.651439561	-1.301175865	DOWN	U94829	chr1:182567903-182573397 (-) // 96.86 // q25.3	regulator of G-protein signaling 16	RGS16	ENSG00000143333 /// OTTHUMG00000035212	6004	602514	NP_002919	NM_002928	0007601 // visual perception // traceable author statement /// 0008277 // regulation of G-protein coupled receptor protein signaling pathway // traceable author statement /// 0009968 // negative regulation of signal transduction // inferred from electronic annotation /// 0038032 // termination of G-protein coupled receptor signaling pathway // inferred from electronic annotation /// 0043547 // po…	0005737 // cytoplasm // not recorded /// 0005886 // plasma membrane // not recorded	0005096 // GTPase activator activity // not recorded /// 0005515 // protein binding // inferred from physical interaction /// 0005516 // calmodulin binding // traceable author statement	Calcium_regulation_in_cardiac_cells // GenMAPP /// Smooth_muscle_contraction // GenMAPP	IPR000342 // Regulator of G protein signalling domain // 1.8E-39
209335_at	-1.593497736	-1.28826742	-1.153251883	DOWN	AI281593	chr12:91539034-91573308 (-) // 91.66 // q21.33	decorin	DCN	ENSG00000011465 /// OTTHUMG00000169998	1634	125255 /// 610048	NP_001911 /// NP_598010 /// NP_598011 /// NP_598012 /// NP_598013 /// NP_598014 /// XP_005268750 /// XP_006719333	NM_001920 /// NM_133503 /// NM_133504 /// NM_133505 /// NM_133506 /// NM_133507 /// XM_005268693 /// XM_006719270	0001822 // kidney development // inferred from electronic annotation /// 0001890 // placenta development // inferred from electronic annotation /// 0005975 // carbohydrate metabolic process // traceable author statement /// 0007519 // skeletal muscle tissue development // inferred from electronic annotation /// 0007568 // aging // inferred from electronic annotation /// 0009612 // response to mec…	0005576 // extracellular region // traceable author statement /// 0005578 // proteinaceous extracellular matrix // inferred from electronic annotation /// 0005589 // collagen type VI trimer // inferred from electronic annotation /// 0005615 // extracellular space // inferred from direct assay /// 0005796 // Golgi lumen // traceable author statement /// 0031012 // extracellular matrix // inferred …	0005515 // protein binding // inferred from electronic annotation /// 0005518 // collagen binding // inferred from electronic annotation /// 0005539 // glycosaminoglycan binding // inferred from electronic annotation /// 0044822 // poly(A) RNA binding // inferred from direct assay /// 0047485 // protein N-terminus binding // inferred from electronic annotation /// 0050840 // extracellular matrix …	---	IPR000372 // Leucine-rich repeat-containing N-terminal // 1.3E-13 /// IPR000372 // Leucine-rich repeat-containing N-terminal // 1.1E-9 /// IPR001611 // Leucine-rich repeat // 5.5E-5 /// IPR001611 // Leucine-rich repeat // 2.6E-5 /// IPR001611 // Leucine-rich repeat // 5.7E-5 /// IPR001611 // Leucine-rich repeat // 2.9E-5
209357_at	-1.772708347	-1.280365225	-1.6462174	DOWN	AF109161	chr6:139693394-139695757 (-) // 96.35 // q24.1	Cbp/p300-interacting transactivator, with Glu/Asp-rich carboxy-terminal domain, 2	CITED2	ENSG00000164442 /// OTTHUMG00000015691	10370	602937 /// 614431 /// 614433	NP_001161860 /// NP_001161861 /// NP_006070	NM_001168388 /// NM_001168389 /// NM_006079	0000122 // negative regulation of transcription from RNA polymerase II promoter // inferred from mutant phenotype /// 0001568 // blood vessel development // inferred from electronic annotation /// 0001570 // vasculogenesis // inferred from electronic annotation /// 0001666 // response to hypoxia // inferred from direct assay /// 0001666 // response to hypoxia // inferred from mutant phenotype ///…	0000790 // nuclear chromatin // inferred from sequence or structural similarity /// 0005634 // nucleus // inferred from direct assay /// 0005634 // nucleus // inferred from mutant phenotype /// 0005737 // cytoplasm // inferred from mutant phenotype	0001102 // RNA polymerase II activating transcription factor binding // inferred from electronic annotation /// 0001105 // RNA polymerase II transcription coactivator activity // inferred from electronic annotation /// 0001106 // RNA polymerase II transcription corepressor activity // inferred from direct assay /// 0003682 // chromatin binding // inferred from sequence or structural similarity //…	---	IPR007576 // CITED // 2.2E-36 /// IPR007576 // CITED // 1.2E-49
209360_s_at	2.258059087	1.835566438	1.63184771	UP	D43968	chr21:36160104-36260987 (-) // 94.73 // q22.12	uncharacterized LOC100506403 /// uncharacterized LOC101928269 /// runt-related transcription factor 1	LOC100506403 /// LOC101928269 /// RUNX1	ENSG00000159216 /// OTTHUMG00000086299	861 /// 100506403 /// 101928269	151385 /// 601399	NP_001001890 /// NP_001116079 /// NP_001745 /// XP_005261125 /// XP_005261126	NM_001001890 /// NM_001122607 /// NM_001754 /// NR_073512 /// NR_110418 /// XM_005261068 /// XM_005261069 /// XR_244307 /// XR_248986 /// XR_254030	0001501 // skeletal system development // inferred from electronic annotation /// 0001701 // in utero embryonic development // inferred from electronic annotation /// 0001889 // liver development // inferred from electronic annotation /// 0002318 // myeloid progenitor cell differentiation // inferred from electronic annotation /// 0006351 // transcription, DNA-templated // inferred from electroni…	0005604 // basement membrane // inferred from electronic annotation /// 0005634 // nucleus // inferred from direct assay /// 0005634 // nucleus // traceable author statement /// 0043231 // intracellular membrane-bounded organelle // inferred from direct assay	0000975 // regulatory region DNA binding // inferred from direct assay /// 0003677 // DNA binding // inferred from direct assay /// 0003700 // sequence-specific DNA binding transcription factor activity // inferred from direct assay /// 0003700 // sequence-specific DNA binding transcription factor activity // inferred from electronic annotation /// 0004114 // 3',5'-cyclic-nucleotide phosphodieste…	---	IPR013524 // Runt domain // 6.5E-79 /// IPR013524 // Runt domain // 7.2E-79 /// IPR013711 // Runx, C-terminal domain // 4.3E-46 /// IPR013711 // Runx, C-terminal domain // 4.7E-46
209395_at	4.306400294	4.629372545	3.609101936	UP	M80927	chr1:203148056-203155822 (-) // 99.43 // q32.1	chitinase 3-like 1 (cartilage glycoprotein-39)	CHI3L1	ENSG00000133048 /// OTTHUMG00000042122	1116	181500 /// 601525 /// 611960	NP_001267	NM_001276	0005975 // carbohydrate metabolic process // inferred from electronic annotation /// 0006032 // chitin catabolic process // inferred from electronic annotation /// 0006915 // apoptotic process // inferred from electronic annotation /// 0006954 // inflammatory response // inferred from expression pattern /// 0007250 // activation of NF-kappaB-inducing kinase activity // inferred from sequence or s…	0005576 // extracellular region // inferred from electronic annotation /// 0005578 // proteinaceous extracellular matrix // non-traceable author statement /// 0005615 // extracellular space // inferred from direct assay /// 0005737 // cytoplasm // inferred from sequence or structural similarity /// 0005783 // endoplasmic reticulum // inferred from sequence or structural similarity /// 0048471 // …	0003824 // catalytic activity // inferred from electronic annotation /// 0004553 // hydrolase activity, hydrolyzing O-glycosyl compounds // inferred from electronic annotation /// 0004568 // chitinase activity // inferred from direct assay /// 0005201 // extracellular matrix structural constituent // non-traceable author statement /// 0008061 // chitin binding // inferred from direct assay	---	IPR001223 // Glycoside hydrolase, family 18, catalytic domain // 3.0E-112 /// IPR001223 // Glycoside hydrolase, family 18, catalytic domain // 1.0E-21 /// IPR001223 // Glycoside hydrolase, family 18, catalytic domain // 3.8E-18
209396_s_at	3.800722227	4.254889609	3.227019151	UP	M80927	chr1:203148056-203155822 (-) // 99.43 // q32.1	chitinase 3-like 1 (cartilage glycoprotein-39)	CHI3L1	ENSG00000133048 /// OTTHUMG00000042122	1116	181500 /// 601525 /// 611960	NP_001267	NM_001276	0005975 // carbohydrate metabolic process // inferred from electronic annotation /// 0006032 // chitin catabolic process // inferred from electronic annotation /// 0006915 // apoptotic process // inferred from electronic annotation /// 0006954 // inflammatory response // inferred from expression pattern /// 0007250 // activation of NF-kappaB-inducing kinase activity // inferred from sequence or s…	0005576 // extracellular region // inferred from electronic annotation /// 0005578 // proteinaceous extracellular matrix // non-traceable author statement /// 0005615 // extracellular space // inferred from direct assay /// 0005737 // cytoplasm // inferred from sequence or structural similarity /// 0005783 // endoplasmic reticulum // inferred from sequence or structural similarity /// 0048471 // …	0003824 // catalytic activity // inferred from electronic annotation /// 0004553 // hydrolase activity, hydrolyzing O-glycosyl compounds // inferred from electronic annotation /// 0004568 // chitinase activity // inferred from direct assay /// 0005201 // extracellular matrix structural constituent // non-traceable author statement /// 0008061 // chitin binding // inferred from direct assay	---	IPR001223 // Glycoside hydrolase, family 18, catalytic domain // 3.0E-112 /// IPR001223 // Glycoside hydrolase, family 18, catalytic domain // 1.0E-21 /// IPR001223 // Glycoside hydrolase, family 18, catalytic domain // 3.8E-18
209447_at	-1.125958038	-1.490293571	-1.970704305	DOWN	AF043290	chr6:152442914-152461297 (-) // 97.51 // q25.1	spectrin repeat containing, nuclear envelope 1	SYNE1	ENSG00000131018 /// OTTHUMG00000015841	23345	608441 /// 610743 /// 612998	NP_149062 /// NP_892006 /// XP_006715470 /// XP_006715471 /// XP_006715472 /// XP_006715473 /// XP_006715474 /// XP_006715475 /// XP_006715476 /// XP_006715477 /// XP_006715478 /// XP_006715479 /// XP_006715480 /// XP_006715481 /// XP_006715482 /// XP_006715483 /// XP_006715484 /// XP_006715485 /// XP_006715486 /// XP_006715487 /// XP_006715488	NM_001099267 /// NM_001134379 /// NM_015293 /// NM_033071 /// NM_133650 /// NM_182961 /// XM_006715407 /// XM_006715408 /// XM_006715409 /// XM_006715410 /// XM_006715411 /// XM_006715412 /// XM_006715413 /// XM_006715414 /// XM_006715415 /// XM_006715416 /// XM_006715417 /// XM_006715418 /// XM_006715419 /// XM_006715420 /// XM_006715421 /// XM_006715422 /// XM_006715423 /// XM_006715424 /// XM_…	0006810 // transport // inferred from electronic annotation /// 0006997 // nucleus organization // non-traceable author statement /// 0007030 // Golgi organization // inferred from direct assay /// 0008219 // cell death // inferred from electronic annotation /// 0042692 // muscle cell differentiation // inferred from direct assay /// 0055085 // transmembrane transport // inferred from electronic …	0005634 // nucleus // inferred from direct assay /// 0005635 // nuclear envelope // inferred from direct assay /// 0005640 // nuclear outer membrane // inferred from electronic annotation /// 0005730 // nucleolus // inferred from direct assay /// 0005737 // cytoplasm // inferred from direct assay /// 0005794 // Golgi apparatus // inferred from direct assay /// 0005856 // cytoskeleton // inferred …	0000166 // nucleotide binding // inferred from electronic annotation /// 0003779 // actin binding // inferred from direct assay /// 0005515 // protein binding // inferred from physical interaction /// 0005521 // lamin binding // inferred from physical interaction /// 0005524 // ATP binding // inferred from electronic annotation /// 0042626 // ATPase activity, coupled to transmembrane movement of …	---	IPR001715 // Calponin homology domain // 1.2E-17 /// IPR001715 // Calponin homology domain // 6.8E-23 /// IPR001715 // Calponin homology domain // 4.2E-15 /// IPR001715 // Calponin homology domain // 6.8E-23 /// IPR001715 // Calponin homology domain // 1.1E-17 /// IPR001715 // Calponin homology domain // 6.5E-23 /// IPR002017 // Spectrin repeat // 1.1E-10 /// IPR002017 // Spectrin repeat // 4.0E-…
209457_at	1.553886495	2.237138337	1.87822783	UP	U16996	chr10:112257834-112271121 (+) // 96.59 // q25.2	dual specificity phosphatase 5	DUSP5	ENSG00000138166 /// OTTHUMG00000019040	1847	603069	NP_004410	NM_004419	0000188 // inactivation of MAPK activity // inferred from electronic annotation /// 0001706 // endoderm formation // not recorded /// 0006470 // protein dephosphorylation // not recorded /// 0016311 // dephosphorylation // inferred from electronic annotation /// 0035335 // peptidyl-tyrosine dephosphorylation // inferred from electronic annotation /// 0035335 // peptidyl-tyrosine dephosphorylation…	0005634 // nucleus // inferred from electronic annotation /// 0005654 // nucleoplasm // ---	0004721 // phosphoprotein phosphatase activity // inferred from electronic annotation /// 0004725 // protein tyrosine phosphatase activity // inferred from electronic annotation /// 0005515 // protein binding // inferred from physical interaction /// 0008138 // protein tyrosine/serine/threonine phosphatase activity // not recorded /// 0016787 // hydrolase activity // inferred from electronic anno…	---	IPR000242 // Protein-tyrosine phosphatase, receptor/non-receptor type // 1.9E-9 /// IPR000340 // Dual specificity phosphatase, catalytic domain // 1.8E-50 /// IPR001763 // Rhodanese-like domain // 2.4E-10
209458_x_at	-1.388732988	-1.639938584	-1.653199001	DOWN	AF105974	chr16:226694-227448 (+) // 100.0 // p13.3 /// chr16:222890-223613 (+) // 95.08 // p13.3	hemoglobin, alpha 1 /// hemoglobin, alpha 2	HBA1 /// HBA2	ENSG00000188536 /// ENSG00000206172 /// OTTHUMG00000059924 /// OTTHUMG00000060138	3039 /// 3040	140700 /// 141800 /// 141850 /// 604131 /// 613978	NP_000508 /// NP_000549	NM_000517 /// NM_000558	0006810 // transport // inferred from electronic annotation /// 0010942 // positive regulation of cell death // inferred from direct assay /// 0015671 // oxygen transport // traceable author statement /// 0015701 // bicarbonate transport // traceable author statement /// 0042542 // response to hydrogen peroxide // inferred from direct assay /// 0042744 // hydrogen peroxide catabolic process // in…	0005576 // extracellular region // traceable author statement /// 0005829 // cytosol // traceable author statement /// 0005833 // hemoglobin complex // inferred from direct assay /// 0005833 // hemoglobin complex // traceable author statement /// 0016020 // membrane // inferred from direct assay /// 0022627 // cytosolic small ribosomal subunit // inferred from direct assay /// 0031838 // haptoglo…	0004601 // peroxidase activity // inferred from direct assay /// 0005344 // oxygen transporter activity // inferred from electronic annotation /// 0005506 // iron ion binding // inferred from electronic annotation /// 0005515 // protein binding // inferred from physical interaction /// 0019825 // oxygen binding // inferred from electronic annotation /// 0020037 // heme binding // inferred from el…	---	IPR000971 // Globin // 2.9E-32
209469_at	-3.490654381	-2.335919381	-2.065447882	DOWN	BF939489	chr4:176554088-176733472 (-) // 98.86 // q34.2	glycoprotein M6A	GPM6A	ENSG00000150625 /// OTTHUMG00000160760	2823	601275	NP_001248376 /// NP_001248377 /// NP_005268 /// NP_963885 /// NP_963886 /// XP_006714246	NM_001261447 /// NM_001261448 /// NM_005277 /// NM_201591 /// NM_201592 /// NR_048571 /// XM_006714183	0001764 // neuron migration // inferred from direct assay /// 0003407 // neural retina development // inferred from sequence or structural similarity /// 0007399 // nervous system development // inferred from electronic annotation /// 0007416 // synapse assembly // inferred from sequence or structural similarity /// 0048812 // neuron projection morphogenesis // inferred from sequence or structura…	0005886 // plasma membrane // inferred from sequence or structural similarity /// 0009986 // cell surface // inferred from direct assay /// 0016020 // membrane // inferred from electronic annotation /// 0016021 // integral component of membrane // inferred from electronic annotation /// 0030175 // filopodium // inferred from sequence or structural similarity /// 0030424 // axon // inferred from e…	0005262 // calcium channel activity // inferred from electronic annotation /// 0005515 // protein binding // inferred from physical interaction	---	IPR001614 // Myelin proteolipid protein PLP // 1.5E-110
209470_s_at	-3.638497214	-2.347943047	-3.053306345	DOWN	D49958	chr4:176554601-176733472 (-) // 98.99 // q34.2	glycoprotein M6A	GPM6A	ENSG00000150625 /// OTTHUMG00000160760	2823	601275	NP_001248376 /// NP_001248377 /// NP_005268 /// NP_963885 /// NP_963886 /// XP_006714246	NM_001261447 /// NM_001261448 /// NM_005277 /// NM_201591 /// NM_201592 /// NR_048571 /// XM_006714183	0001764 // neuron migration // inferred from direct assay /// 0003407 // neural retina development // inferred from sequence or structural similarity /// 0007399 // nervous system development // inferred from electronic annotation /// 0007416 // synapse assembly // inferred from sequence or structural similarity /// 0048812 // neuron projection morphogenesis // inferred from sequence or structura…	0005886 // plasma membrane // inferred from sequence or structural similarity /// 0009986 // cell surface // inferred from direct assay /// 0016020 // membrane // inferred from electronic annotation /// 0016021 // integral component of membrane // inferred from electronic annotation /// 0030175 // filopodium // inferred from sequence or structural similarity /// 0030424 // axon // inferred from e…	0005262 // calcium channel activity // inferred from electronic annotation /// 0005515 // protein binding // inferred from physical interaction	---	IPR001614 // Myelin proteolipid protein PLP // 1.5E-110 /// IPR001614 // Myelin proteolipid protein PLP // 1.3E-110
209473_at	2.116994925	1.876949255	1.679012115	UP	AV717590	chr10:97582992-97628298 (+) // 86.02 // q24.1	ectonucleoside triphosphate diphosphohydrolase 1	ENTPD1	ENSG00000138185 /// OTTHUMG00000018818	953	601752 /// 615683	NP_001091645 /// NP_001157650 /// NP_001157651 /// NP_001157653 /// NP_001157654 /// NP_001157655 /// NP_001767 /// XP_006718139 /// XP_006718140	NM_001098175 /// NM_001164178 /// NM_001164179 /// NM_001164181 /// NM_001164182 /// NM_001164183 /// NM_001776 /// XM_006718076 /// XM_006718077	0006200 // ATP catabolic process // inferred from electronic annotation /// 0007155 // cell adhesion // non-traceable author statement /// 0007186 // G-protein coupled receptor signaling pathway // inferred from electronic annotation /// 0007596 // blood coagulation // traceable author statement /// 0009181 // purine ribonucleoside diphosphate catabolic process // inferred from electronic annotat…	0005605 // basal lamina // inferred from electronic annotation /// 0005886 // plasma membrane // non-traceable author statement /// 0005887 // integral component of plasma membrane // traceable author statement /// 0016020 // membrane // inferred from direct assay /// 0016020 // membrane // inferred from electronic annotation /// 0016021 // integral component of membrane // inferred from electron…	0000166 // nucleotide binding // inferred from electronic annotation /// 0005515 // protein binding // inferred from physical interaction /// 0005524 // ATP binding // inferred from electronic annotation /// 0016787 // hydrolase activity // inferred from electronic annotation /// 0017110 // nucleoside-diphosphatase activity // inferred from electronic annotation /// 0017111 // nucleoside-triphosp…	---	IPR000407 // Nucleoside phosphatase GDA1/CD39 // 7.7E-162 /// IPR000407 // Nucleoside phosphatase GDA1/CD39 // 8.0E-162 /// IPR000407 // Nucleoside phosphatase GDA1/CD39 // 2.4E-133 /// IPR000407 // Nucleoside phosphatase GDA1/CD39 // 2.3E-115
209474_s_at	2.898897481	2.349326869	1.313025698	UP	U87967	chr10:97515966-97626282 (+) // 100.0 // q24.1	ectonucleoside triphosphate diphosphohydrolase 1	ENTPD1	ENSG00000138185 /// OTTHUMG00000018818	953	601752 /// 615683	NP_001091645 /// NP_001157650 /// NP_001157651 /// NP_001157653 /// NP_001157654 /// NP_001157655 /// NP_001767 /// XP_006718139 /// XP_006718140	NM_001098175 /// NM_001164178 /// NM_001164179 /// NM_001164181 /// NM_001164182 /// NM_001164183 /// NM_001776 /// XM_006718076 /// XM_006718077	0006200 // ATP catabolic process // inferred from electronic annotation /// 0007155 // cell adhesion // non-traceable author statement /// 0007186 // G-protein coupled receptor signaling pathway // inferred from electronic annotation /// 0007596 // blood coagulation // traceable author statement /// 0009181 // purine ribonucleoside diphosphate catabolic process // inferred from electronic annotat…	0005605 // basal lamina // inferred from electronic annotation /// 0005886 // plasma membrane // non-traceable author statement /// 0005887 // integral component of plasma membrane // traceable author statement /// 0016020 // membrane // inferred from direct assay /// 0016020 // membrane // inferred from electronic annotation /// 0016021 // integral component of membrane // inferred from electron…	0000166 // nucleotide binding // inferred from electronic annotation /// 0005515 // protein binding // inferred from physical interaction /// 0005524 // ATP binding // inferred from electronic annotation /// 0016787 // hydrolase activity // inferred from electronic annotation /// 0017110 // nucleoside-diphosphatase activity // inferred from electronic annotation /// 0017111 // nucleoside-triphosp…	---	IPR000407 // Nucleoside phosphatase GDA1/CD39 // 7.7E-162 /// IPR000407 // Nucleoside phosphatase GDA1/CD39 // 7.4E-162 /// IPR000407 // Nucleoside phosphatase GDA1/CD39 // 8.0E-162 /// IPR000407 // Nucleoside phosphatase GDA1/CD39 // 2.4E-133 /// IPR000407 // Nucleoside phosphatase GDA1/CD39 // 2.3E-115
209515_s_at	1.31456392	1.392807664	1.290166562	UP	U38654	chr15:55496137-55562585 (-) // 95.23 // q21.3	RAB27A, member RAS oncogene family	RAB27A	ENSG00000069974 /// OTTHUMG00000131959	5873	603868 /// 607624	NP_004571 /// NP_899057 /// NP_899058 /// NP_899059 /// XP_005254633 /// XP_005254634	NM_004580 /// NM_183234 /// NM_183235 /// NM_183236 /// XM_005254576 /// XM_005254577	0006184 // GTP catabolic process // inferred from electronic annotation /// 0006605 // protein targeting // inferred from electronic annotation /// 0006886 // intracellular protein transport // inferred from electronic annotation /// 0006887 // exocytosis // inferred from direct assay /// 0006913 // nucleocytoplasmic transport // inferred from electronic annotation /// 0007165 // signal transduct…	0001750 // photoreceptor outer segment // inferred from electronic annotation /// 0005622 // intracellular // inferred from electronic annotation /// 0005764 // lysosome // inferred from direct assay /// 0005768 // endosome // inferred from electronic annotation /// 0005770 // late endosome // inferred from direct assay /// 0005794 // Golgi apparatus // inferred from electronic annotation /// 001…	0000166 // nucleotide binding // inferred from electronic annotation /// 0003924 // GTPase activity // inferred from sequence or structural similarity /// 0005515 // protein binding // inferred from physical interaction /// 0005525 // GTP binding // inferred from direct assay /// 0005525 // GTP binding // inferred from sequence or structural similarity /// 0019003 // GDP binding // inferred from …	---	IPR000795 // Elongation factor, GTP-binding domain // 2.4E-9 /// IPR001806 // Small GTPase superfamily // 8.3E-60 /// IPR006689 // Small GTPase superfamily, ARF/SAR type // 7.1E-15 /// IPR013684 // Mitochondrial Rho-like // 9.8E-20
209612_s_at	-3.53128843	-2.299446103	-1.363294868	DOWN	M24317	chr4:100228536-100242518 (-) // 99.69 // q23	alcohol dehydrogenase 1B (class I), beta polypeptide	ADH1B	ENSG00000196616 /// OTTHUMG00000161413	125	103720 /// 103780	NP_000659 /// NP_001273579 /// XP_006714142	NM_000668 /// NM_001286650 /// XM_006714079	0006069 // ethanol oxidation // inferred from direct assay /// 0006069 // ethanol oxidation // traceable author statement /// 0006805 // xenobiotic metabolic process // traceable author statement /// 0044281 // small molecule metabolic process // traceable author statement /// 0055114 // oxidation-reduction process // inferred from electronic annotation	0005737 // cytoplasm // inferred from electronic annotation /// 0005829 // cytosol // traceable author statement	0004022 // alcohol dehydrogenase (NAD) activity // inferred from electronic annotation /// 0004024 // alcohol dehydrogenase activity, zinc-dependent // inferred from direct assay /// 0008270 // zinc ion binding // inferred from direct assay /// 0016491 // oxidoreductase activity // inferred from electronic annotation /// 0016747 // transferase activity, transferring acyl groups other than amino-a…	---	IPR013149 // Alcohol dehydrogenase, C-terminal // 1.9E-28 /// IPR013149 // Alcohol dehydrogenase, C-terminal // 1.5E-28 /// IPR013154 // Alcohol dehydrogenase GroES-like // 5.1E-32 /// IPR013154 // Alcohol dehydrogenase GroES-like // 3.5E-29
209613_s_at	-3.848848684	-2.395382263	-2.737977085	DOWN	M21692	chr4:100227740-100242520 (-) // 97.68 // q23	alcohol dehydrogenase 1B (class I), beta polypeptide	ADH1B	ENSG00000196616 /// OTTHUMG00000161413	125	103720 /// 103780	NP_000659 /// NP_001273579 /// XP_006714142	NM_000668 /// NM_001286650 /// XM_006714079	0006069 // ethanol oxidation // inferred from direct assay /// 0006069 // ethanol oxidation // traceable author statement /// 0006805 // xenobiotic metabolic process // traceable author statement /// 0044281 // small molecule metabolic process // traceable author statement /// 0055114 // oxidation-reduction process // inferred from electronic annotation	0005737 // cytoplasm // inferred from electronic annotation /// 0005829 // cytosol // traceable author statement	0004022 // alcohol dehydrogenase (NAD) activity // inferred from electronic annotation /// 0004024 // alcohol dehydrogenase activity, zinc-dependent // inferred from direct assay /// 0008270 // zinc ion binding // inferred from direct assay /// 0016491 // oxidoreductase activity // inferred from electronic annotation /// 0016747 // transferase activity, transferring acyl groups other than amino-a…	---	IPR013149 // Alcohol dehydrogenase, C-terminal // 1.9E-28 /// IPR013149 // Alcohol dehydrogenase, C-terminal // 1.5E-28 /// IPR013154 // Alcohol dehydrogenase GroES-like // 5.1E-32 /// IPR013154 // Alcohol dehydrogenase GroES-like // 3.5E-29
209687_at	-1.547529352	-1.540735727	-1.155113581	DOWN	U19495	chr10:44872580-44880557 (-) // 81.46 // q11.21	chemokine (C-X-C motif) ligand 12	CXCL12	ENSG00000107562 /// OTTHUMG00000018054	6387	600835 /// 609423	NP_000600 /// NP_001029058 /// NP_001171605 /// NP_001264919 /// NP_954637	NM_000609 /// NM_001033886 /// NM_001178134 /// NM_001277990 /// NM_199168	0001569 // patterning of blood vessels // inferred from electronic annotation /// 0001666 // response to hypoxia // inferred from electronic annotation /// 0001667 // ameboidal cell migration // inferred from electronic annotation /// 0001764 // neuron migration // inferred from electronic annotation /// 0001938 // positive regulation of endothelial cell proliferation // inferred from electronic …	0005576 // extracellular region // traceable author statement /// 0005615 // extracellular space // inferred from electronic annotation /// 0005886 // plasma membrane // inferred from electronic annotation /// 0009897 // external side of plasma membrane // inferred from electronic annotation /// 0070062 // extracellular vesicular exosome // inferred from direct assay	0005102 // receptor binding // traceable author statement /// 0005125 // cytokine activity // inferred from electronic annotation /// 0008009 // chemokine activity // traceable author statement /// 0008083 // growth factor activity // inferred from electronic annotation /// 0042379 // chemokine receptor binding // inferred from mutant phenotype /// 0045236 // CXCR chemokine receptor binding // in…	---	IPR001811 // Chemokine interleukin-8-like domain // 1.6E-14 /// IPR001811 // Chemokine interleukin-8-like domain // 5.3E-14
209695_at	1.556250107	1.221802148	1.630481678	UP	BC003105	chr8:142432006-142441620 (+) // 94.58 // q24.3	protein tyrosine phosphatase type IVA, member 3	PTP4A3	ENSG00000184489 /// OTTHUMG00000164490	11156	606449	NP_009010 /// NP_116000 /// XP_005250819 /// XP_005250820 /// XP_005250821 /// XP_005250823 /// XP_005250824 /// XP_006716562 /// XP_006716563 /// XP_006725163 /// XP_006725164 /// XP_006725165 /// XP_006725166	NM_007079 /// NM_032611 /// XM_005250762 /// XM_005250763 /// XM_005250764 /// XM_005250766 /// XM_005250767 /// XM_006716499 /// XM_006716500 /// XM_006725100 /// XM_006725101 /// XM_006725102 /// XM_006725103	0006470 // protein dephosphorylation // inferred from electronic annotation /// 0016311 // dephosphorylation // inferred from electronic annotation /// 0035335 // peptidyl-tyrosine dephosphorylation // inferred from electronic annotation /// 0035335 // peptidyl-tyrosine dephosphorylation // traceable author statement	0005768 // endosome // inferred from electronic annotation /// 0005769 // early endosome // inferred from electronic annotation /// 0005886 // plasma membrane // inferred from electronic annotation /// 0016020 // membrane // inferred from electronic annotation	0004721 // phosphoprotein phosphatase activity // inferred from electronic annotation /// 0004725 // protein tyrosine phosphatase activity // inferred from electronic annotation /// 0004727 // prenylated protein tyrosine phosphatase activity // traceable author statement /// 0008138 // protein tyrosine/serine/threonine phosphatase activity // inferred from electronic annotation /// 0016787 // hyd…	---	IPR000242 // Protein-tyrosine phosphatase, receptor/non-receptor type // 5.9E-12 /// IPR000340 // Dual specificity phosphatase, catalytic domain // 2.6E-12
209699_x_at	-1.579134885	-1.092977698	-1.629433356	DOWN	U05598	chr10:5005619-5020158 (+) // 97.21 // p15.1 /// chr10:5031964-5046050 (-) // 99.84 // p15.1	aldo-keto reductase family 1, member C2 /// aldo-keto reductase family 1 member C2-like	AKR1C2 /// LOC101930400	ENSG00000151632 /// OTTHUMG00000017584	1646 /// 101930400	600450 /// 614279	NP_001128713 /// NP_001345 /// NP_995317 /// XP_005276151	NM_001135241 /// NM_001354 /// NM_205845 /// XM_005276094	0006629 // lipid metabolic process // inferred from electronic annotation /// 0006693 // prostaglandin metabolic process // inferred from direct assay /// 0007186 // G-protein coupled receptor signaling pathway // inferred from direct assay /// 0007586 // digestion // inferred from direct assay /// 0008202 // steroid metabolic process // inferred from direct assay /// 0008284 // positive regulati…	0005737 // cytoplasm // inferred from electronic annotation	0004032 // alditol:NADP+ 1-oxidoreductase activity // inferred from direct assay /// 0004958 // prostaglandin F receptor activity // inferred from direct assay /// 0016491 // oxidoreductase activity // inferred from electronic annotation /// 0016655 // oxidoreductase activity, acting on NAD(P)H, quinone or similar compound as acceptor // inferred from direct assay /// 0018636 // phenanthrene 9,10…	---	IPR023210 // NADP-dependent oxidoreductase domain // 6.9E-65 /// IPR023210 // NADP-dependent oxidoreductase domain // 5.0E-61
209737_at	-1.34057743	-1.269820601	-1.13560136	DOWN	AB014605	chr7:77646397-78400403 (-) // 94.53 // q21.11	membrane associated guanylate kinase, WW and PDZ domain containing 2	MAGI2	ENSG00000187391 /// OTTHUMG00000130697	9863	606382	NP_036433 /// XP_005250782	NM_012301 /// XM_005250725	0002092 // positive regulation of receptor internalization // inferred from direct assay /// 0003402 // planar cell polarity pathway involved in axis elongation // non-traceable author statement /// 0007165 // signal transduction // inferred from electronic annotation /// 0007399 // nervous system development // inferred from electronic annotation /// 0008285 // negative regulation of cell prolif…	0005634 // nucleus // inferred from direct assay /// 0005737 // cytoplasm // inferred from direct assay /// 0005768 // endosome // inferred from electronic annotation /// 0005770 // late endosome // inferred from sequence or structural similarity /// 0005886 // plasma membrane // inferred from direct assay /// 0005923 // tight junction // inferred from direct assay /// 0014069 // postsynaptic den…	0004871 // signal transducer activity // inferred from electronic annotation /// 0005515 // protein binding // inferred from physical interaction /// 0016301 // kinase activity // inferred from electronic annotation /// 0019902 // phosphatase binding // inferred from physical interaction /// 0030159 // receptor signaling complex scaffold activity // inferred from direct assay /// 0031697 // beta-…	---	IPR001202 // WW domain // 8.1E-15 /// IPR001202 // WW domain // 1.7E-12 /// IPR001202 // WW domain // 8.2E-15 /// IPR001202 // WW domain // 1.8E-15 /// IPR001202 // WW domain // 3.7E-13 /// IPR001478 // PDZ domain // 3.4E-9 /// IPR001478 // PDZ domain // 1.7E-12 /// IPR001478 // PDZ domain // 9.2E-10 /// IPR001478 // PDZ domain // 1.6E-11 /// IPR001478 // PDZ domain // 4.8E-17 /// IPR001478 // PD…
209792_s_at	1.916987118	2.174854039	4.185619386	UP	BC002710	chr19:51517596-51523282 (-) // 85.73 // q13.41	kallikrein-related peptidase 10	KLK10	ENSG00000129451 /// OTTHUMG00000182916	5655	602673	NP_001070968 /// NP_002767 /// NP_665895 /// XP_005259118 /// XP_005259119 /// XP_006723350 /// XP_006723351 /// XP_006723352	NM_001077500 /// NM_002776 /// NM_145888 /// XM_005259061 /// XM_005259062 /// XM_006723287 /// XM_006723288 /// XM_006723289	0006508 // proteolysis // inferred from electronic annotation /// 0007049 // cell cycle // inferred from electronic annotation	0005576 // extracellular region // inferred from electronic annotation	0003824 // catalytic activity // inferred from electronic annotation /// 0004252 // serine-type endopeptidase activity // inferred from electronic annotation /// 0008233 // peptidase activity // inferred from electronic annotation /// 0008236 // serine-type peptidase activity // traceable author statement /// 0016787 // hydrolase activity // inferred from electronic annotation	---	IPR001254 // Peptidase S1 // 3.4E-62
209803_s_at	1.822126694	1.660248974	1.359520094	UP	AF001294	chr11:2949662-2950650 (-) // 100.0 // p15.4	pleckstrin homology-like domain, family A, member 2	PHLDA2	ENSG00000181649 /// OTTHUMG00000010926	7262	602131	NP_003302	NM_003311	0001890 // placenta development // inferred from electronic annotation /// 0006915 // apoptotic process // traceable author statement /// 0009887 // organ morphogenesis // inferred from electronic annotation /// 0010468 // regulation of gene expression // inferred from electronic annotation /// 0030334 // regulation of cell migration // inferred from electronic annotation /// 0045995 // regulatio…	0005737 // cytoplasm // inferred from electronic annotation /// 0016020 // membrane // inferred from electronic annotation	0005543 // phospholipid binding // inferred from electronic annotation	---	IPR001849 // Pleckstrin homology domain // 1.1E-9
209810_at	2.514446859	3.501219406	3.302743651	UP	J02761	chr2:85885986-85895312 (-) // 97.78 // p11.2	surfactant protein B	SFTPB	ENSG00000168878 /// OTTHUMG00000130181	6439	178640 /// 265120	NP_000533 /// NP_942140 /// XP_005264544 /// XP_005264545 /// XP_005264546 /// XP_005264547 /// XP_006712139	NM_000542 /// NM_198843 /// XM_005264487 /// XM_005264488 /// XM_005264489 /// XM_005264490 /// XM_006712076	0006629 // lipid metabolic process // inferred from electronic annotation /// 0006665 // sphingolipid metabolic process // inferred from electronic annotation /// 0007585 // respiratory gaseous exchange // inferred from electronic annotation /// 0009887 // organ morphogenesis // traceable author statement	0005576 // extracellular region // inferred from electronic annotation /// 0005615 // extracellular space // inferred from electronic annotation /// 0005737 // cytoplasm // inferred from electronic annotation /// 0005764 // lysosome // inferred from electronic annotation	---	---	IPR003119 // Saposin type A // 1.7E-18 /// IPR003119 // Saposin type A // 1.8E-18 /// IPR007856 // Saposin-like type B, 1 // 3.8E-9 /// IPR007856 // Saposin-like type B, 1 // 4.0E-9 /// IPR008138 // Saposin-like type B, 2 // 5.7E-14 /// IPR008138 // Saposin-like type B, 2 // 6.1E-8 /// IPR008138 // Saposin-like type B, 2 // 2.7E-14 /// IPR008138 // Saposin-like type B, 2 // 6.0E-14 /// IPR008138 …
209822_s_at	-1.221989504	-1.280522234	-1.152690721	DOWN	L22431	chr9:2622079-2654463 (+) // 98.14 // p24.2	very low density lipoprotein receptor	VLDLR	ENSG00000147852 /// OTTHUMG00000019447	7436	192977 /// 224050	NP_001018066 /// NP_003374 /// XP_006716927 /// XP_006716928	NM_001018056 /// NM_003383 /// XM_006716864 /// XM_006716865	0000122 // negative regulation of transcription from RNA polymerase II promoter // inferred from sequence or structural similarity /// 0006629 // lipid metabolic process // inferred from electronic annotation /// 0006810 // transport // inferred from electronic annotation /// 0006869 // lipid transport // inferred from electronic annotation /// 0006897 // endocytosis // inferred from electronic a…	0005615 // extracellular space // inferred from electronic annotation /// 0005886 // plasma membrane // traceable author statement /// 0005905 // coated pit // inferred from electronic annotation /// 0016020 // membrane // inferred from direct assay /// 0016021 // integral component of membrane // inferred from electronic annotation /// 0034361 // very-low-density lipoprotein particle // inferred…	0001948 // glycoprotein binding // inferred from physical interaction /// 0005041 // low-density lipoprotein receptor activity // traceable author statement /// 0005509 // calcium ion binding // inferred from electronic annotation /// 0005515 // protein binding // inferred from physical interaction /// 0030229 // very-low-density lipoprotein particle receptor activity // inferred from direct assa…	---	IPR000033 // LDLR class B repeat // 9.2E-14 /// IPR000033 // LDLR class B repeat // 1.6E-16 /// IPR000033 // LDLR class B repeat // 8.4E-20 /// IPR000033 // LDLR class B repeat // 7.0E-14 /// IPR000033 // LDLR class B repeat // 1.3E-10 /// IPR000033 // LDLR class B repeat // 8.9E-14 /// IPR000033 // LDLR class B repeat // 8.1E-20 /// IPR000033 // LDLR class B repeat // 6.8E-14 /// IPR000033 // LD…
209875_s_at	2.832530537	1.651579623	1.240883094	UP	M83248	chr4:88896869-88904284 (+) // 99.69 // q22.1	secreted phosphoprotein 1	SPP1	ENSG00000118785 /// OTTHUMG00000130599	6696	166490	NP_000573 /// NP_001035147 /// NP_001035149 /// NP_001238758 /// NP_001238759	NM_000582 /// NM_001040058 /// NM_001040060 /// NM_001251829 /// NM_001251830	0001503 // ossification // inferred from electronic annotation /// 0001649 // osteoblast differentiation // inferred from electronic annotation /// 0006954 // inflammatory response // inferred from electronic annotation /// 0007155 // cell adhesion // inferred from electronic annotation /// 0007566 // embryo implantation // traceable author statement /// 0010033 // response to organic substance /…	0005576 // extracellular region // traceable author statement /// 0005615 // extracellular space // inferred from direct assay /// 0005737 // cytoplasm // inferred from electronic annotation /// 0031988 // membrane-bounded vesicle // inferred from electronic annotation /// 0042995 // cell projection // inferred from electronic annotation /// 0045177 // apical part of cell // inferred from electro…	0005125 // cytokine activity // inferred from electronic annotation /// 0005515 // protein binding // inferred from physical interaction /// 0050840 // extracellular matrix binding // inferred from electronic annotation	TGF_Beta_Signaling_Pathway // GenMAPP	IPR002038 // Osteopontin // 5.7E-156 /// IPR002038 // Osteopontin // 1.3E-173 /// IPR002038 // Osteopontin // 3.7E-17 /// IPR002038 // Osteopontin // 2.0E-133
209924_at	1.404457428	1.983456252	1.601986713	UP	AB000221	chr17:34391639-34398828 (+) // 100.0 // q12	chemokine (C-C motif) ligand 18 (pulmonary and activation-regulated)	CCL18	---	6362	603757	NP_002979	NM_002988	0006935 // chemotaxis // traceable author statement /// 0006954 // inflammatory response // inferred from electronic annotation /// 0006955 // immune response // inferred from electronic annotation /// 0007154 // cell communication // traceable author statement /// 0007165 // signal transduction // traceable author statement /// 0007267 // cell-cell signaling // traceable author statement /// 000…	0005576 // extracellular region // inferred from electronic annotation /// 0005615 // extracellular space // inferred from electronic annotation	0005125 // cytokine activity // inferred from electronic annotation /// 0005515 // protein binding // inferred from physical interaction /// 0008009 // chemokine activity // inferred from electronic annotation	---	---
209969_s_at	1.646607735	1.229561531	1.109881091	UP	BC002704	chr2:191840367-191878894 (-) // 98.98 // q32.2	signal transducer and activator of transcription 1, 91kDa	STAT1	ENSG00000115415 /// OTTHUMG00000132699	6772	209950 /// 600555 /// 613796 /// 614162	NP_009330 /// NP_644671 /// XP_006712781	NM_007315 /// NM_139266 /// XM_006712718	0000122 // negative regulation of transcription from RNA polymerase II promoter // inferred from sequence or structural similarity /// 0001937 // negative regulation of endothelial cell proliferation // inferred from mutant phenotype /// 0002053 // positive regulation of mesenchymal cell proliferation // inferred from sequence or structural similarity /// 0003340 // negative regulation of mesench…	0000790 // nuclear chromatin // inferred from direct assay /// 0005634 // nucleus // inferred from direct assay /// 0005654 // nucleoplasm // traceable author statement /// 0005730 // nucleolus // inferred from direct assay /// 0005737 // cytoplasm // inferred from direct assay /// 0005829 // cytosol // traceable author statement /// 0030424 // axon // inferred from sequence or structural similar…	0000978 // RNA polymerase II core promoter proximal region sequence-specific DNA binding // inferred from direct assay /// 0000979 // RNA polymerase II core promoter sequence-specific DNA binding // inferred from direct assay /// 0000983 // RNA polymerase II core promoter sequence-specific DNA binding transcription factor activity // inferred from direct assay /// 0003677 // DNA binding // inferr…	---	IPR000980 // SH2 domain // 1.7E-12 /// IPR000980 // SH2 domain // 1.7E-12 /// IPR013799 // STAT transcription factor, protein interaction // 8.5E-47 /// IPR013799 // STAT transcription factor, protein interaction // 2.8E-48 /// IPR013799 // STAT transcription factor, protein interaction // 8.5E-47 /// IPR013800 // STAT transcription factor, all-alpha // 2.7E-68 /// IPR013800 // STAT transcription…
209990_s_at	1.750238736	1.971554931	2.080837368	UP	AF056085	chr9:101050365-101471479 (-) // 91.03 // q22.33	gamma-aminobutyric acid (GABA) B receptor, 2	GABBR2	ENSG00000136928 /// OTTHUMG00000020345	9568	188890 /// 607340	NP_005449 /// XP_005252373	NM_005458 /// XM_005252316	0007165 // signal transduction // inferred from electronic annotation /// 0007186 // G-protein coupled receptor signaling pathway // traceable author statement /// 0007194 // negative regulation of adenylate cyclase activity // traceable author statement /// 0007214 // gamma-aminobutyric acid signaling pathway // inferred from direct assay /// 0007268 // synaptic transmission // traceable author …	0005737 // cytoplasm // inferred from electronic annotation /// 0005886 // plasma membrane // traceable author statement /// 0005887 // integral component of plasma membrane // inferred from direct assay /// 0016020 // membrane // inferred from electronic annotation /// 0016021 // integral component of membrane // inferred from electronic annotation /// 0030054 // cell junction // inferred from e…	0004871 // signal transducer activity // inferred from electronic annotation /// 0004930 // G-protein coupled receptor activity // inferred from electronic annotation /// 0004965 // G-protein coupled GABA receptor activity // inferred from direct assay /// 0005515 // protein binding // inferred from physical interaction	GPCRDB_Class_C_Metabotropic_glutamate_pheromone // GenMAPP	IPR001828 // Extracellular ligand-binding receptor // 1.8E-50 /// IPR017978 // GPCR, family 3, C-terminal // 1.3E-59
209992_at	-1.267329186	-1.278094208	-1.09631137	DOWN	AB044805	chr1:207226669-207253988 (+) // 99.81 // q32.2	6-phosphofructo-2-kinase/fructose-2,6-biphosphatase 2	PFKFB2	ENSG00000123836 /// OTTHUMG00000036033	5208	171835	NP_001018063 /// NP_006203 /// XP_005273219 /// XP_006711444 /// XP_006711445	NM_001018053 /// NM_006212 /// XM_005273162 /// XM_006711381 /// XM_006711382	0005975 // carbohydrate metabolic process // traceable author statement /// 0006000 // fructose metabolic process // inferred from electronic annotation /// 0006003 // fructose 2,6-bisphosphate metabolic process // inferred from electronic annotation /// 0006006 // glucose metabolic process // traceable author statement /// 0006007 // glucose catabolic process // inferred from electronic annotati…	0005737 // cytoplasm // inferred from electronic annotation /// 0005829 // cytosol // traceable author statement	0000166 // nucleotide binding // inferred from electronic annotation /// 0003824 // catalytic activity // inferred from electronic annotation /// 0003873 // 6-phosphofructo-2-kinase activity // inferred from direct assay /// 0004331 // fructose-2,6-bisphosphate 2-phosphatase activity // inferred from electronic annotation /// 0005515 // protein binding // inferred from physical interaction /// 00…	---	IPR013078 // Histidine phosphatase superfamily, clade-1 // 1.2E-39 /// IPR013079 // 6-phosphofructo-2-kinase // 2.7E-107 /// IPR013641 // Chromatin associated protein KTI12 // 3.1E-9
210038_at	-1.589375545	-1.047241413	-1.218753788	DOWN	AL137145	chr10:6469104-6622263 (-) // 98.27 // p15.1	protein kinase C, theta	PRKCQ	ENSG00000065675 /// OTTHUMG00000017623	5588	600448	NP_001229342 /// NP_001269573 /// NP_001269574 /// NP_006248 /// XP_005252553 /// XP_005252554 /// XP_006717528	NM_001242413 /// NM_001282644 /// NM_001282645 /// NM_006257 /// XM_005252496 /// XM_005252497 /// XM_006717465	0001558 // regulation of cell growth // non-traceable author statement /// 0002376 // immune system process // inferred from electronic annotation /// 0006355 // regulation of transcription, DNA-templated // inferred from sequence or structural similarity /// 0006468 // protein phosphorylation // inferred from electronic annotation /// 0006509 // membrane protein ectodomain proteolysis // inferre…	0001772 // immunological synapse // inferred from electronic annotation /// 0005622 // intracellular // non-traceable author statement /// 0005737 // cytoplasm // inferred from electronic annotation /// 0005829 // cytosol // traceable author statement /// 0005886 // plasma membrane // traceable author statement /// 0016020 // membrane // inferred from electronic annotation	0000166 // nucleotide binding // inferred from electronic annotation /// 0004672 // protein kinase activity // inferred from electronic annotation /// 0004674 // protein serine/threonine kinase activity // non-traceable author statement /// 0004674 // protein serine/threonine kinase activity // traceable author statement /// 0004697 // protein kinase C activity // inferred from electronic annotat…	Calcium_regulation_in_cardiac_cells // GenMAPP /// G_Protein_Signaling // GenMAPP /// Smooth_muscle_contraction // GenMAPP /// Wnt_signaling // GenMAPP	IPR000719 // Protein kinase domain // 5.4E-71 /// IPR000719 // Protein kinase domain // 6.6E-51 /// IPR000719 // Protein kinase domain // 3.5E-71 /// IPR001245 // Serine-threonine/tyrosine-protein kinase catalytic domain // 1.5E-44 /// IPR001245 // Serine-threonine/tyrosine-protein kinase catalytic domain // 2.4E-30 /// IPR001245 // Serine-threonine/tyrosine-protein kinase catalytic domain // 9.8…
210078_s_at	-1.453228996	-1.82347729	-2.05916543	DOWN	L39833	chr3:155860880-156256393 (+) // 98.96 // q25.31	potassium voltage-gated channel, shaker-related subfamily, beta member 1	KCNAB1	ENSG00000169282 /// OTTHUMG00000158552	7881	601141	NP_003462 /// NP_751891 /// NP_751892 /// XP_005247810 /// XP_005247811	NM_003471 /// NM_172159 /// NM_172160 /// XM_005247753 /// XM_005247754	0006810 // transport // inferred from electronic annotation /// 0006811 // ion transport // inferred from electronic annotation /// 0006813 // potassium ion transport // traceable author statement /// 0007268 // synaptic transmission // traceable author statement /// 0007611 // learning or memory // inferred from electronic annotation /// 0034765 // regulation of ion transmembrane transport // in…	0005737 // cytoplasm // inferred from electronic annotation /// 0005886 // plasma membrane // traceable author statement /// 0016021 // integral component of membrane // inferred from electronic annotation	0005244 // voltage-gated ion channel activity // inferred from electronic annotation /// 0005249 // voltage-gated potassium channel activity // inferred from electronic annotation /// 0005515 // protein binding // inferred from electronic annotation /// 0015459 // potassium channel regulator activity // traceable author statement	---	IPR023210 // NADP-dependent oxidoreductase domain // 6.4E-76 /// IPR023210 // NADP-dependent oxidoreductase domain // 5.9E-76 /// IPR023210 // NADP-dependent oxidoreductase domain // 5.5E-76
210194_at	-1.722848287	-1.014464987	-2.402781757	DOWN	U17033	chr2:160797259-160919121 (-) // 98.53 // q24.2	phospholipase A2 receptor 1, 180kDa	PLA2R1	---	22925	604939	NP_001007268 /// NP_001182570 /// NP_031392 /// XP_005246449 /// XP_005246450 /// XP_005246452 /// XP_006712432	NM_001007267 /// NM_001195641 /// NM_007366 /// XM_005246392 /// XM_005246393 /// XM_005246395 /// XM_006712369	0001816 // cytokine production // inferred from mutant phenotype /// 0006897 // endocytosis // inferred from electronic annotation /// 0006898 // receptor-mediated endocytosis // inferred from direct assay /// 0006898 // receptor-mediated endocytosis // inferred from electronic annotation /// 0043517 // positive regulation of DNA damage response, signal transduction by p53 class mediator // infer…	0005576 // extracellular region // inferred from sequence or structural similarity /// 0005576 // extracellular region // non-traceable author statement /// 0005886 // plasma membrane // inferred from direct assay /// 0005887 // integral component of plasma membrane // non-traceable author statement /// 0009986 // cell surface // inferred from direct assay /// 0016020 // membrane // inferred from…	0004872 // receptor activity // inferred from direct assay /// 0030246 // carbohydrate binding // inferred from electronic annotation /// 0043274 // phospholipase binding // inferred from electronic annotation /// 0043274 // phospholipase binding // inferred from physical interaction	---	---
210298_x_at	-2.022541663	-2.60244077	-2.348639306	DOWN	AF098518	chrX:135252112-135292184 (+) // 99.82 // q26.3	four and a half LIM domains 1	FHL1	ENSG00000022267 /// OTTHUMG00000022504	2273	300163 /// 300695 /// 300696 /// 300717 /// 300718	NP_001153171 /// NP_001153172 /// NP_001153173 /// NP_001153174 /// NP_001153175 /// NP_001153176 /// NP_001161291 /// NP_001440 /// XP_006724806 /// XP_006724807 /// XP_006724808 /// XP_006724809 /// XP_006724810	NM_001159699 /// NM_001159700 /// NM_001159701 /// NM_001159702 /// NM_001159703 /// NM_001159704 /// NM_001167819 /// NM_001449 /// NR_027621 /// XM_006724743 /// XM_006724744 /// XM_006724745 /// XM_006724746 /// XM_006724747	0003254 // regulation of membrane depolarization // inferred from direct assay /// 0007275 // multicellular organismal development // inferred from electronic annotation /// 0007517 // muscle organ development // non-traceable author statement /// 0009887 // organ morphogenesis // non-traceable author statement /// 0010972 // negative regulation of G2/M transition of mitotic cell cycle // inferre…	0005634 // nucleus // inferred from direct assay /// 0005737 // cytoplasm // inferred from direct assay /// 0005829 // cytosol // inferred from electronic annotation /// 0005886 // plasma membrane // inferred from direct assay	0005515 // protein binding // inferred from physical interaction /// 0008270 // zinc ion binding // inferred from electronic annotation /// 0044325 // ion channel binding // inferred from physical interaction /// 0046872 // metal ion binding // inferred from electronic annotation	---	IPR001781 // Zinc finger, LIM-type // 6.6E-15 /// IPR001781 // Zinc finger, LIM-type // 8.1E-16 /// IPR001781 // Zinc finger, LIM-type // 1.2E-15
210299_s_at	-1.954633483	-2.4519219	-2.376532164	DOWN	AF063002	chrX:135252084-135293103 (+) // 97.7 // q26.3	four and a half LIM domains 1	FHL1	ENSG00000022267 /// OTTHUMG00000022504	2273	300163 /// 300695 /// 300696 /// 300717 /// 300718	NP_001153171 /// NP_001153172 /// NP_001153173 /// NP_001153174 /// NP_001153175 /// NP_001153176 /// NP_001161291 /// NP_001440 /// XP_006724806 /// XP_006724807 /// XP_006724808 /// XP_006724809 /// XP_006724810	NM_001159699 /// NM_001159700 /// NM_001159701 /// NM_001159702 /// NM_001159703 /// NM_001159704 /// NM_001167819 /// NM_001449 /// NR_027621 /// XM_006724743 /// XM_006724744 /// XM_006724745 /// XM_006724746 /// XM_006724747	0003254 // regulation of membrane depolarization // inferred from direct assay /// 0007275 // multicellular organismal development // inferred from electronic annotation /// 0007517 // muscle organ development // non-traceable author statement /// 0009887 // organ morphogenesis // non-traceable author statement /// 0010972 // negative regulation of G2/M transition of mitotic cell cycle // inferre…	0005634 // nucleus // inferred from direct assay /// 0005737 // cytoplasm // inferred from direct assay /// 0005829 // cytosol // inferred from electronic annotation /// 0005886 // plasma membrane // inferred from direct assay	0005515 // protein binding // inferred from physical interaction /// 0008270 // zinc ion binding // inferred from electronic annotation /// 0044325 // ion channel binding // inferred from physical interaction /// 0046872 // metal ion binding // inferred from electronic annotation	---	IPR001781 // Zinc finger, LIM-type // 5.2E-15 /// IPR001781 // Zinc finger, LIM-type // 6.4E-16 /// IPR001781 // Zinc finger, LIM-type // 9.6E-16 /// IPR001781 // Zinc finger, LIM-type // 5.2E-14 /// IPR001781 // Zinc finger, LIM-type // 6.6E-15 /// IPR001781 // Zinc finger, LIM-type // 8.1E-16 /// IPR001781 // Zinc finger, LIM-type // 1.2E-15 /// IPR001781 // Zinc finger, LIM-type // 5.7E-15 ///…
210342_s_at	-3.943443299	-3.186630958	-4.230122713	DOWN	M17755	chr2:1417235-1546420 (+) // 99.64 // p25.3	thyroid peroxidase	TPO	ENSG00000115705 /// OTTHUMG00000090271	7173	274500 /// 606765	NP_000538 /// NP_001193673 /// NP_001193674 /// NP_783650 /// NP_783652 /// NP_783653 /// XP_005264755 /// XP_005264756 /// XP_005264757 /// XP_005264758 /// XP_005264759 /// XP_005264761 /// XP_005264762	NM_000547 /// NM_001206744 /// NM_001206745 /// NM_175719 /// NM_175720 /// NM_175721 /// NM_175722 /// XM_005264698 /// XM_005264699 /// XM_005264700 /// XM_005264701 /// XM_005264702 /// XM_005264704 /// XM_005264705 /// XR_426959	0006590 // thyroid hormone generation // inferred from electronic annotation /// 0006590 // thyroid hormone generation // traceable author statement /// 0006979 // response to oxidative stress // inferred from electronic annotation /// 0034641 // cellular nitrogen compound metabolic process // traceable author statement /// 0035162 // embryonic hemopoiesis // inferred from direct assay /// 004244…	0005615 // extracellular space // inferred from direct assay /// 0005739 // mitochondrion // inferred from electronic annotation /// 0005886 // plasma membrane // traceable author statement /// 0005887 // integral component of plasma membrane // traceable author statement /// 0009986 // cell surface // inferred from electronic annotation /// 0016020 // membrane // inferred from electronic annotat…	0004447 // iodide peroxidase activity // inferred from electronic annotation /// 0004601 // peroxidase activity // traceable author statement /// 0005509 // calcium ion binding // inferred from electronic annotation /// 0005515 // protein binding // inferred from electronic annotation /// 0016491 // oxidoreductase activity // inferred from electronic annotation /// 0020037 // heme binding // infe…	---	IPR000436 // Sushi/SCR/CCP // 9.8E-8 /// IPR000742 // Epidermal growth factor-like domain // 3.5E-9 /// IPR001881 // EGF-like calcium-binding domain // 1.3E-14 /// IPR001881 // EGF-like calcium-binding domain // 1.2E-14 /// IPR001881 // EGF-like calcium-binding domain // 1.4E-14 /// IPR001881 // EGF-like calcium-binding domain // 6.7E-16
210471_s_at	-1.535195549	-1.514347701	-1.260765906	DOWN	U33428	chr3:156009669-156255923 (+) // 98.93 // q25.31	potassium voltage-gated channel, shaker-related subfamily, beta member 1	KCNAB1	ENSG00000169282 /// OTTHUMG00000158552	7881	601141	NP_003462 /// NP_751891 /// NP_751892 /// XP_005247810 /// XP_005247811	NM_003471 /// NM_172159 /// NM_172160 /// XM_005247753 /// XM_005247754	0006810 // transport // inferred from electronic annotation /// 0006811 // ion transport // inferred from electronic annotation /// 0006813 // potassium ion transport // traceable author statement /// 0007268 // synaptic transmission // traceable author statement /// 0007611 // learning or memory // inferred from electronic annotation /// 0034765 // regulation of ion transmembrane transport // in…	0005737 // cytoplasm // inferred from electronic annotation /// 0005886 // plasma membrane // traceable author statement /// 0016021 // integral component of membrane // inferred from electronic annotation	0005244 // voltage-gated ion channel activity // inferred from electronic annotation /// 0005249 // voltage-gated potassium channel activity // inferred from electronic annotation /// 0005515 // protein binding // inferred from electronic annotation /// 0015459 // potassium channel regulator activity // traceable author statement	---	IPR023210 // NADP-dependent oxidoreductase domain // 6.4E-76 /// IPR023210 // NADP-dependent oxidoreductase domain // 5.9E-76 /// IPR023210 // NADP-dependent oxidoreductase domain // 5.5E-76
210473_s_at	-1.602362514	-1.662084187	-1.570044748	DOWN	M37712	chr4:22389006-22403181 (-) // 49.47 // p15.2	G protein-coupled receptor 125	GPR125	ENSG00000152990 /// OTTHUMG00000160926	166647	612303	NP_660333 /// XP_005248194	NM_145290 /// XM_005248137	0001558 // regulation of cell growth // inferred from expression pattern /// 0006355 // regulation of transcription, DNA-templated // non-traceable author statement /// 0006468 // protein phosphorylation // inferred from direct assay /// 0006468 // protein phosphorylation // inferred from electronic annotation /// 0006468 // protein phosphorylation // traceable author statement /// 0006915 // apo…	0005634 // nucleus // inferred from direct assay /// 0005634 // nucleus // inferred from electronic annotation /// 0005737 // cytoplasm // inferred from electronic annotation /// 0005737 // cytoplasm // traceable author statement /// 0005886 // plasma membrane // inferred from electronic annotation /// 0009897 // external side of plasma membrane // inferred from electronic annotation /// 0016020 …	0000166 // nucleotide binding // inferred from electronic annotation /// 0004672 // protein kinase activity // inferred from electronic annotation /// 0004672 // protein kinase activity // traceable author statement /// 0004674 // protein serine/threonine kinase activity // inferred from direct assay /// 0004674 // protein serine/threonine kinase activity // inferred from electronic annotation //…	---	IPR000203 // GPS motif // 8.6E-12 /// IPR000832 // GPCR, family 2, secretin-like // 3.4E-18 /// IPR001611 // Leucine-rich repeat // 6.7E-5 /// IPR001611 // Leucine-rich repeat // 2.1E-4 /// IPR001879 // GPCR, family 2, extracellular hormone receptor domain // 6.2E-8 /// IPR013098 // Immunoglobulin I-set // 2.9E-9
210495_x_at	3.011731042	2.576954386	2.703746345	UP	AF130095	chr2:216225588-216240415 (-) // 89.45 // q35	fibronectin 1	FN1	ENSG00000115414 /// OTTHUMG00000133054	2335	135600 /// 601894 /// 614101	NP_002017 /// NP_473375 /// NP_997639 /// NP_997641 /// NP_997643 /// NP_997647 /// XP_005246454 /// XP_005246455 /// XP_005246456 /// XP_005246457 /// XP_005246458 /// XP_005246459 /// XP_005246460 /// XP_005246461 /// XP_005246462 /// XP_005246463 /// XP_005246464 /// XP_005246465 /// XP_005246466 /// XP_005246467 /// XP_005246468 /// XP_005246469 /// XP_005246470 /// XP_005246471 /// XP_005246…	NM_002026 /// NM_054034 /// NM_212474 /// NM_212475 /// NM_212476 /// NM_212478 /// NM_212482 /// XM_005246397 /// XM_005246398 /// XM_005246399 /// XM_005246400 /// XM_005246401 /// XM_005246402 /// XM_005246403 /// XM_005246404 /// XM_005246405 /// XM_005246406 /// XM_005246407 /// XM_005246408 /// XM_005246409 /// XM_005246410 /// XM_005246411 /// XM_005246412 /// XM_005246413 /// XM_005246414…	0001525 // angiogenesis // inferred from electronic annotation /// 0002576 // platelet degranulation // traceable author statement /// 0006953 // acute-phase response // inferred from electronic annotation /// 0007044 // cell-substrate junction assembly // inferred from electronic annotation /// 0007155 // cell adhesion // non-traceable author statement /// 0007160 // cell-matrix adhesion // infe…	0005576 // extracellular region // non-traceable author statement /// 0005576 // extracellular region // traceable author statement /// 0005577 // fibrinogen complex // inferred from direct assay /// 0005578 // proteinaceous extracellular matrix // inferred from electronic annotation /// 0005578 // proteinaceous extracellular matrix // non-traceable author statement /// 0005604 // basement membra…	0002020 // protease binding // inferred from physical interaction /// 0005178 // integrin binding // inferred from direct assay /// 0005201 // extracellular matrix structural constituent // non-traceable author statement /// 0005515 // protein binding // inferred from physical interaction /// 0005518 // collagen binding // non-traceable author statement /// 0008201 // heparin binding // non-trace…	Inflammatory_Response_Pathway // GenMAPP	IPR000083 // Fibronectin, type I // 2.0E-14 /// IPR000083 // Fibronectin, type I // 2.7E-18 /// IPR000083 // Fibronectin, type I // 1.6E-16 /// IPR000083 // Fibronectin, type I // 1.2E-18 /// IPR000083 // Fibronectin, type I // 3.5E-18 /// IPR000083 // Fibronectin, type I // 1.8E-12 /// IPR000083 // Fibronectin, type I // 1.5E-18 /// IPR000083 // Fibronectin, type I // 4.0E-16 /// IPR000083 // Fi…
210524_x_at	-1.636535336	-1.495179269	-2.101715357	DOWN	AF078844	chr17:61895118-61895671 (-) // 51.26 // q23.3	---	---	---	---	---	---	---	0045926 // negative regulation of growth // inferred from sequence or structural similarity /// 0071276 // cellular response to cadmium ion // inferred from expression pattern /// 0071294 // cellular response to zinc ion // inferred from sequence or structural similarity	0005634 // nucleus // inferred from direct assay /// 0005737 // cytoplasm // inferred from direct assay /// 0048471 // perinuclear region of cytoplasm // inferred from sequence or structural similarity	0008270 // zinc ion binding // inferred from sequence or structural similarity /// 0046872 // metal ion binding // inferred from electronic annotation	---	---
210764_s_at	-1.40415035	-1.181229307	-1.837596179	DOWN	AF003114	chr1:86047195-86048928 (+) // 92.87 // p22.3	cysteine-rich, angiogenic inducer, 61	CYR61	ENSG00000142871 /// OTTHUMG00000010577	3491	602369	NP_001545	NM_001554	0001558 // regulation of cell growth // inferred from electronic annotation /// 0001649 // osteoblast differentiation // inferred from electronic annotation /// 0001934 // positive regulation of protein phosphorylation // inferred from direct assay /// 0002041 // intussusceptive angiogenesis // inferred from electronic annotation /// 0003181 // atrioventricular valve morphogenesis // inferred fro…	0005576 // extracellular region // inferred from electronic annotation	0005178 // integrin binding // inferred from electronic annotation /// 0005515 // protein binding // inferred from electronic annotation /// 0005520 // insulin-like growth factor binding // inferred from electronic annotation /// 0008201 // heparin binding // inferred from electronic annotation /// 0019838 // growth factor binding // inferred from electronic annotation /// 0050840 // extracellula…	Hypertrophy_model // GenMAPP	IPR000867 // Insulin-like growth factor-binding protein, IGFBP // 2.5E-15 /// IPR000884 // Thrombospondin, type 1 repeat // 2.6E-12 /// IPR001007 // von Willebrand factor, type C // 1.3E-13 /// IPR006208 // Glycoprotein hormone subunit beta, cystine knot // 5.4E-20
210951_x_at	1.491184399	1.286601497	1.13055817	UP	AF125393	chr15:55497424-55562484 (-) // 91.61 // q21.3	RAB27A, member RAS oncogene family	RAB27A	ENSG00000069974 /// OTTHUMG00000131959	5873	603868 /// 607624	NP_004571 /// NP_899057 /// NP_899058 /// NP_899059 /// XP_005254633 /// XP_005254634	NM_004580 /// NM_183234 /// NM_183235 /// NM_183236 /// XM_005254576 /// XM_005254577	0006184 // GTP catabolic process // inferred from electronic annotation /// 0006605 // protein targeting // inferred from electronic annotation /// 0006886 // intracellular protein transport // inferred from electronic annotation /// 0006887 // exocytosis // inferred from direct assay /// 0006913 // nucleocytoplasmic transport // inferred from electronic annotation /// 0007165 // signal transduct…	0001750 // photoreceptor outer segment // inferred from electronic annotation /// 0005622 // intracellular // inferred from electronic annotation /// 0005764 // lysosome // inferred from direct assay /// 0005768 // endosome // inferred from electronic annotation /// 0005770 // late endosome // inferred from direct assay /// 0005794 // Golgi apparatus // inferred from electronic annotation /// 001…	0000166 // nucleotide binding // inferred from electronic annotation /// 0003924 // GTPase activity // inferred from sequence or structural similarity /// 0005515 // protein binding // inferred from physical interaction /// 0005525 // GTP binding // inferred from direct assay /// 0005525 // GTP binding // inferred from sequence or structural similarity /// 0019003 // GDP binding // inferred from …	---	IPR000795 // Elongation factor, GTP-binding domain // 2.4E-9 /// IPR001806 // Small GTPase superfamily // 8.3E-60 /// IPR006689 // Small GTPase superfamily, ARF/SAR type // 7.1E-15 /// IPR013684 // Mitochondrial Rho-like // 9.8E-20
211276_at	-3.192937403	-1.691676985	-3.121707953	DOWN	AF063606	chrX:101380709-101382683 (+) // 59.85 // q22.1	transcription elongation factor A (SII)-like 2	TCEAL2	ENSG00000184905 /// OTTHUMG00000022048	140597	---	NP_525129 /// XP_006724684	NM_080390 /// XM_006724621	0006351 // transcription, DNA-templated // inferred from electronic annotation /// 0006355 // regulation of transcription, DNA-templated // inferred from electronic annotation	0005634 // nucleus // inferred from electronic annotation	---	---	IPR021156 // Transcription elongation factor A-like/Brain expressed X-linked-like // 2.5E-24
211343_s_at	2.901058641	1.89492706	1.83294497	UP	M33653	chr10:71689796-71718771 (+) // 90.72 // q22.1	collagen, type XIII, alpha 1	COL13A1	ENSG00000197467 /// OTTHUMG00000018394	1305	120350	NP_001123575 /// NP_542988 /// NP_542990 /// NP_542991 /// NP_542992 /// NP_542995 /// XP_006717695	NM_001130103 /// NM_005203 /// NM_080798 /// NM_080799 /// NM_080800 /// NM_080801 /// NM_080802 /// NM_080803 /// NM_080804 /// NM_080805 /// NM_080806 /// NM_080807 /// NM_080808 /// NM_080809 /// NM_080810 /// NM_080811 /// NM_080812 /// NM_080813 /// NM_080814 /// NM_080815 /// XM_006717632	0001503 // ossification // inferred from electronic annotation /// 0001763 // morphogenesis of a branching structure // inferred from sequence or structural similarity /// 0001958 // endochondral ossification // inferred from sequence or structural similarity /// 0007155 // cell adhesion // inferred from electronic annotation /// 0007160 // cell-matrix adhesion // inferred from physical interacti…	0005576 // extracellular region // traceable author statement /// 0005581 // collagen trimer // inferred from electronic annotation /// 0005600 // collagen type XIII trimer // traceable author statement /// 0005788 // endoplasmic reticulum lumen // traceable author statement /// 0005886 // plasma membrane // traceable author statement /// 0005911 // cell-cell junction // inferred from electronic …	0005201 // extracellular matrix structural constituent // non-traceable author statement /// 0005515 // protein binding // inferred from physical interaction /// 0008201 // heparin binding // inferred from direct assay	---	IPR008160 // Collagen triple helix repeat // 1.3E-14 /// IPR008160 // Collagen triple helix repeat // 1.3E-12 /// IPR008160 // Collagen triple helix repeat // 1.4E-12 /// IPR008160 // Collagen triple helix repeat // 4.3E-11 /// IPR008160 // Collagen triple helix repeat // 5.4E-13 /// IPR008160 // Collagen triple helix repeat // 3.5E-14 /// IPR008160 // Collagen triple helix repeat // 3.1E-14 /// …
211429_s_at	3.23984663	3.879461024	3.304456113	UP	AF119873	chr15:66068531-66069687 (+) // 50.83 // q22.31	serpin peptidase inhibitor, clade A (alpha-1 antiproteinase, antitrypsin), member 1	SERPINA1	ENSG00000197249 /// OTTHUMG00000150355	5265	107400 /// 606963 /// 613490	NP_000286 /// NP_001002235 /// NP_001002236 /// NP_001121172 /// NP_001121173 /// NP_001121174 /// NP_001121175 /// NP_001121176 /// NP_001121177 /// NP_001121178 /// NP_001121179	NM_000295 /// NM_001002235 /// NM_001002236 /// NM_001127700 /// NM_001127701 /// NM_001127702 /// NM_001127703 /// NM_001127704 /// NM_001127705 /// NM_001127706 /// NM_001127707	0001666 // response to hypoxia // inferred from electronic annotation /// 0002576 // platelet degranulation // traceable author statement /// 0006953 // acute-phase response // inferred from electronic annotation /// 0006954 // inflammatory response // inferred from electronic annotation /// 0007596 // blood coagulation // traceable author statement /// 0007599 // hemostasis // inferred from elec…	0005576 // extracellular region // non-traceable author statement /// 0005576 // extracellular region // traceable author statement /// 0005578 // proteinaceous extracellular matrix // inferred from electronic annotation /// 0005615 // extracellular space // inferred from direct assay /// 0005615 // extracellular space // inferred from mutant phenotype /// 0005783 // endoplasmic reticulum // infe…	0001948 // glycoprotein binding // inferred from physical interaction /// 0002020 // protease binding // inferred from physical interaction /// 0004866 // endopeptidase inhibitor activity // inferred from electronic annotation /// 0004867 // serine-type endopeptidase inhibitor activity // inferred from direct assay /// 0004867 // serine-type endopeptidase inhibitor activity // non-traceable autho…	---	IPR023796 // Serpin domain // 4.7E-122 /// IPR023796 // Serpin domain // 6.8E-82
211478_s_at	3.517230456	3.472696237	2.046778157	UP	M74777	chr2:162849284-162930498 (-) // 96.24 // q24.2	dipeptidyl-peptidase 4	DPP4	ENSG00000197635 /// OTTHUMG00000132056	1803	102720	NP_001926 /// XP_005246428	NM_001935 /// XM_005246371	0001666 // response to hypoxia // inferred from direct assay /// 0006508 // proteolysis // inferred from electronic annotation /// 0007155 // cell adhesion // inferred from electronic annotation /// 0008284 // positive regulation of cell proliferation // inferred from direct assay /// 0010716 // negative regulation of extracellular matrix disassembly // inferred from direct assay /// 0031295 // T…	0005576 // extracellular region // inferred from electronic annotation /// 0005765 // lysosomal membrane // inferred from direct assay /// 0005886 // plasma membrane // inferred from direct assay /// 0009986 // cell surface // inferred from direct assay /// 0016020 // membrane // inferred from direct assay /// 0016020 // membrane // inferred from electronic annotation /// 0016021 // integral comp…	0002020 // protease binding // inferred from physical interaction /// 0004177 // aminopeptidase activity // inferred from electronic annotation /// 0004252 // serine-type endopeptidase activity // inferred from electronic annotation /// 0005102 // receptor binding // inferred from physical interaction /// 0005515 // protein binding // inferred from physical interaction /// 0008233 // peptidase ac…	---	IPR001375 // Peptidase S9, prolyl oligopeptidase, catalytic domain // 2.6E-61 /// IPR002469 // Peptidase S9B, dipeptidylpeptidase IV N-terminal // 6.8E-116
211564_s_at	2.295442673	3.40824858	2.372378147	UP	BC003096	chr5:131593399-131608023 (+) // 96.81 // q31.1	PDZ and LIM domain 4	PDLIM4	ENSG00000131435 /// OTTHUMG00000059645	8572	166710 /// 603422	NP_001124499 /// NP_003678 /// XP_006714786	NM_001131027 /// NM_003687 /// XM_006714723	---	---	0005515 // protein binding // inferred from physical interaction /// 0008270 // zinc ion binding // inferred from electronic annotation /// 0046872 // metal ion binding // inferred from electronic annotation	---	IPR001478 // PDZ domain // 1.8E-19 /// IPR001478 // PDZ domain // 5.2E-20 /// IPR001781 // Zinc finger, LIM-type // 6.3E-19
211596_s_at	-1.206501201	-1.351623112	-1.157120116	DOWN	AB050468	chr3:66429221-66551351 (-) // 97.86 // p14.1	leucine-rich repeats and immunoglobulin-like domains 1	LRIG1	ENSG00000144749 /// OTTHUMG00000158727	26018	608868	NP_056356	NM_015541	---	0016020 // membrane // inferred from electronic annotation /// 0016021 // integral component of membrane // inferred from electronic annotation	0005515 // protein binding // inferred from electronic annotation	---	IPR000483 // Cysteine-rich flanking region, C-terminal // 2.5E-7 /// IPR000483 // Cysteine-rich flanking region, C-terminal // 2.5E-7 /// IPR001611 // Leucine-rich repeat // 4.4E-4 /// IPR001611 // Leucine-rich repeat // 2.0E-4 /// IPR001611 // Leucine-rich repeat // 4.3E-4 /// IPR001611 // Leucine-rich repeat // 1.9E-4 /// IPR013098 // Immunoglobulin I-set // 3.1E-13 /// IPR013098 // Immunoglobu…
211653_x_at	-1.676708937	-1.244951361	-1.436684264	DOWN	M33376	chr10:5008103-5260786 (+) // 94.44 // p15.1 /// chr10:5032124-5045968 (-) // 97.47 // p15.1	aldo-keto reductase family 1, member C2 /// aldo-keto reductase family 1 member C2-like	AKR1C2 /// LOC101930400	ENSG00000151632 /// OTTHUMG00000017584	1646 /// 101930400	600450 /// 614279	NP_001128713 /// NP_001345 /// NP_995317 /// XP_005276151	NM_001135241 /// NM_001354 /// NM_205845 /// XM_005276094	0001523 // retinoid metabolic process // traceable author statement /// 0006629 // lipid metabolic process // inferred from electronic annotation /// 0006693 // prostaglandin metabolic process // inferred from direct assay /// 0006805 // xenobiotic metabolic process // non-traceable author statement /// 0007186 // G-protein coupled receptor signaling pathway // inferred from direct assay /// 0007…	0005737 // cytoplasm // inferred from electronic annotation /// 0005829 // cytosol // inferred from direct assay /// 0005829 // cytosol // traceable author statement /// 0070062 // extracellular vesicular exosome // inferred from direct assay	0004032 // alditol:NADP+ 1-oxidoreductase activity // inferred from direct assay /// 0004033 // aldo-keto reductase (NADP) activity // traceable author statement /// 0004958 // prostaglandin F receptor activity // inferred from direct assay /// 0016491 // oxidoreductase activity // inferred from electronic annotation /// 0016655 // oxidoreductase activity, acting on NAD(P)H, quinone or similar co…	---	IPR023210 // NADP-dependent oxidoreductase domain // 6.9E-65 /// IPR023210 // NADP-dependent oxidoreductase domain // 5.0E-61
211657_at	1.76084323	1.356359538	1.696450852	UP	M18728	chr19:42259496-42275777 (+) // 47.65 // q13.2	carcinoembryonic antigen-related cell adhesion molecule 6 (non-specific cross reacting antigen)	CEACAM6	ENSG00000086548 /// OTTHUMG00000151064	4680	163980	NP_002474	NM_002483	0007165 // signal transduction // traceable author statement /// 0007267 // cell-cell signaling // traceable author statement	0005886 // plasma membrane // traceable author statement /// 0005887 // integral component of plasma membrane // traceable author statement /// 0016020 // membrane // inferred from electronic annotation /// 0031225 // anchored component of membrane // inferred from electronic annotation	0005515 // protein binding // inferred from physical interaction	---	IPR013098 // Immunoglobulin I-set // 6.4E-11 /// IPR013098 // Immunoglobulin I-set // 1.5E-11 /// IPR013106 // Immunoglobulin V-set domain // 2.3E-25 /// IPR013151 // Immunoglobulin // 3.6E-9 /// IPR013151 // Immunoglobulin // 9.4E-12
211696_x_at	-1.449215162	-1.394881343	-1.770054507	DOWN	AF349114	chr11:5246725-5248286 (-) // 99.48 // p15.4	hemoglobin, beta	HBB	ENSG00000244734 /// OTTHUMG00000066678	3043	140700 /// 141749 /// 141900 /// 603902 /// 603903 /// 604131 /// 611162 /// 613985	NP_000509	NM_000518	0006810 // transport // inferred from electronic annotation /// 0007596 // blood coagulation // traceable author statement /// 0008217 // regulation of blood pressure // inferred from electronic annotation /// 0010942 // positive regulation of cell death // inferred from direct assay /// 0015671 // oxygen transport // non-traceable author statement /// 0015671 // oxygen transport // traceable aut…	0005576 // extracellular region // traceable author statement /// 0005829 // cytosol // traceable author statement /// 0005833 // hemoglobin complex // inferred from direct assay /// 0005833 // hemoglobin complex // non-traceable author statement /// 0005833 // hemoglobin complex // traceable author statement /// 0031838 // haptoglobin-hemoglobin complex // inferred from direct assay /// 0070062 …	0004601 // peroxidase activity // inferred from direct assay /// 0005344 // oxygen transporter activity // non-traceable author statement /// 0005506 // iron ion binding // inferred from electronic annotation /// 0005515 // protein binding // inferred from physical interaction /// 0019825 // oxygen binding // inferred from direct assay /// 0020037 // heme binding // inferred from electronic annot…	---	IPR000971 // Globin // 3.5E-33
211699_x_at	-1.37754271	-1.713763269	-1.834739709	DOWN	AF349571	chr16:226690-227447 (+) // 99.59 // p13.3 /// chr16:222886-223613 (+) // 95.11 // p13.3	hemoglobin, alpha 1 /// hemoglobin, alpha 2	HBA1 /// HBA2	ENSG00000188536 /// ENSG00000206172 /// OTTHUMG00000059924 /// OTTHUMG00000060138	3039 /// 3040	140700 /// 141800 /// 141850 /// 604131 /// 613978	NP_000508 /// NP_000549	NM_000517 /// NM_000558	0006810 // transport // inferred from electronic annotation /// 0010942 // positive regulation of cell death // inferred from direct assay /// 0015671 // oxygen transport // traceable author statement /// 0015701 // bicarbonate transport // traceable author statement /// 0042542 // response to hydrogen peroxide // inferred from direct assay /// 0042744 // hydrogen peroxide catabolic process // in…	0005576 // extracellular region // traceable author statement /// 0005829 // cytosol // traceable author statement /// 0005833 // hemoglobin complex // inferred from direct assay /// 0005833 // hemoglobin complex // traceable author statement /// 0016020 // membrane // inferred from direct assay /// 0022627 // cytosolic small ribosomal subunit // inferred from direct assay /// 0031838 // haptoglo…	0004601 // peroxidase activity // inferred from direct assay /// 0005344 // oxygen transporter activity // inferred from electronic annotation /// 0005506 // iron ion binding // inferred from electronic annotation /// 0005515 // protein binding // inferred from physical interaction /// 0019825 // oxygen binding // inferred from electronic annotation /// 0020037 // heme binding // inferred from el…	---	IPR000971 // Globin // 2.9E-32
211719_x_at	2.971956894	2.443061062	2.735510003	UP	BC005858	chr2:216225586-216235072 (-) // 94.05 // q35	fibronectin 1	FN1	ENSG00000115414 /// OTTHUMG00000133054	2335	135600 /// 601894 /// 614101	NP_002017 /// NP_473375 /// NP_997639 /// NP_997641 /// NP_997643 /// NP_997647 /// XP_005246454 /// XP_005246455 /// XP_005246456 /// XP_005246457 /// XP_005246458 /// XP_005246459 /// XP_005246460 /// XP_005246461 /// XP_005246462 /// XP_005246463 /// XP_005246464 /// XP_005246465 /// XP_005246466 /// XP_005246467 /// XP_005246468 /// XP_005246469 /// XP_005246470 /// XP_005246471 /// XP_005246…	NM_002026 /// NM_054034 /// NM_212474 /// NM_212475 /// NM_212476 /// NM_212478 /// NM_212482 /// XM_005246397 /// XM_005246398 /// XM_005246399 /// XM_005246400 /// XM_005246401 /// XM_005246402 /// XM_005246403 /// XM_005246404 /// XM_005246405 /// XM_005246406 /// XM_005246407 /// XM_005246408 /// XM_005246409 /// XM_005246410 /// XM_005246411 /// XM_005246412 /// XM_005246413 /// XM_005246414…	0001525 // angiogenesis // inferred from electronic annotation /// 0002576 // platelet degranulation // traceable author statement /// 0006953 // acute-phase response // inferred from electronic annotation /// 0007044 // cell-substrate junction assembly // inferred from electronic annotation /// 0007155 // cell adhesion // non-traceable author statement /// 0007160 // cell-matrix adhesion // infe…	0005576 // extracellular region // non-traceable author statement /// 0005576 // extracellular region // traceable author statement /// 0005577 // fibrinogen complex // inferred from direct assay /// 0005578 // proteinaceous extracellular matrix // inferred from electronic annotation /// 0005578 // proteinaceous extracellular matrix // non-traceable author statement /// 0005604 // basement membra…	0002020 // protease binding // inferred from physical interaction /// 0005178 // integrin binding // inferred from direct assay /// 0005201 // extracellular matrix structural constituent // non-traceable author statement /// 0005515 // protein binding // inferred from physical interaction /// 0005518 // collagen binding // non-traceable author statement /// 0008201 // heparin binding // non-trace…	Inflammatory_Response_Pathway // GenMAPP	IPR000083 // Fibronectin, type I // 2.0E-14 /// IPR000083 // Fibronectin, type I // 2.7E-18 /// IPR000083 // Fibronectin, type I // 1.6E-16 /// IPR000083 // Fibronectin, type I // 1.2E-18 /// IPR000083 // Fibronectin, type I // 3.5E-18 /// IPR000083 // Fibronectin, type I // 1.8E-12 /// IPR000083 // Fibronectin, type I // 1.5E-18 /// IPR000083 // Fibronectin, type I // 4.0E-16 /// IPR000083 // Fi…
211725_s_at	1.760542677	1.588660432	1.440118809	UP	BC005884	chr1:8921063-8926551 (+) // 54.1 // p36.23	BH3 interacting domain death agonist	BID	ENSG00000015475 /// OTTHUMG00000150087	637	601997	NP_001187 /// NP_001231496 /// NP_001231498 /// NP_001231499 /// NP_001231501 /// NP_932070 /// NP_932071	NM_001196 /// NM_001244567 /// NM_001244569 /// NM_001244570 /// NM_001244572 /// NM_197966 /// NM_197967	0000122 // negative regulation of transcription from RNA polymerase II promoter // traceable author statement /// 0001836 // release of cytochrome c from mitochondria // inferred from direct assay /// 0005975 // carbohydrate metabolic process // traceable author statement /// 0006006 // glucose metabolic process // traceable author statement /// 0006094 // gluconeogenesis // traceable author stat…	0000015 // phosphopyruvate hydratase complex // inferred from electronic annotation /// 0005615 // extracellular space // inferred from direct assay /// 0005634 // nucleus // inferred by curator /// 0005634 // nucleus // inferred from direct assay /// 0005634 // nucleus // inferred from electronic annotation /// 0005737 // cytoplasm // inferred from electronic annotation /// 0005737 // cytoplasm …	0000287 // magnesium ion binding // inferred from electronic annotation /// 0003677 // DNA binding // inferred from electronic annotation /// 0003700 // sequence-specific DNA binding transcription factor activity // traceable author statement /// 0003714 // transcription corepressor activity // traceable author statement /// 0004634 // phosphopyruvate hydratase activity // inferred from electroni…	Apoptosis // GenMAPP /// Apoptosis_GenMAPP // GenMAPP /// Glycolysis_and_Gluconeogenesis // GenMAPP	IPR010479 // BH3 interacting // 7.4E-98 /// IPR010479 // BH3 interacting // 3.3E-98 /// IPR010479 // BH3 interacting // 3.0E-51 /// IPR010479 // BH3 interacting // 1.0E-30
211745_x_at	-1.384066794	-1.614379723	-1.565200929	DOWN	BC005931	chr16:226678-227521 (+) // 91.15 // p13.3	hemoglobin, alpha 1 /// hemoglobin, alpha 2	HBA1 /// HBA2	ENSG00000188536 /// ENSG00000206172 /// OTTHUMG00000059924 /// OTTHUMG00000060138	3039 /// 3040	140700 /// 141800 /// 141850 /// 604131 /// 613978	NP_000508 /// NP_000549	NM_000517 /// NM_000558	0006810 // transport // inferred from electronic annotation /// 0010942 // positive regulation of cell death // inferred from direct assay /// 0015671 // oxygen transport // traceable author statement /// 0015701 // bicarbonate transport // traceable author statement /// 0042542 // response to hydrogen peroxide // inferred from direct assay /// 0042744 // hydrogen peroxide catabolic process // in…	0005576 // extracellular region // traceable author statement /// 0005829 // cytosol // traceable author statement /// 0005833 // hemoglobin complex // inferred from direct assay /// 0005833 // hemoglobin complex // traceable author statement /// 0016020 // membrane // inferred from direct assay /// 0022627 // cytosolic small ribosomal subunit // inferred from direct assay /// 0031838 // haptoglo…	0004601 // peroxidase activity // inferred from direct assay /// 0005344 // oxygen transporter activity // inferred from electronic annotation /// 0005506 // iron ion binding // inferred from electronic annotation /// 0005515 // protein binding // inferred from physical interaction /// 0019825 // oxygen binding // inferred from electronic annotation /// 0020037 // heme binding // inferred from el…	---	IPR000971 // Globin // 2.9E-32
212224_at	-2.084916156	-1.843646788	-1.331514003	DOWN	NM_000689	chr9:75515586-75567971 (-) // 97.58 // q21.13	aldehyde dehydrogenase 1 family, member A1	ALDH1A1	ENSG00000165092 /// OTTHUMG00000020019	216	100640	NP_000680	NM_000689	0006069 // ethanol oxidation // traceable author statement /// 0006081 // cellular aldehyde metabolic process // traceable author statement /// 0006805 // xenobiotic metabolic process // traceable author statement /// 0008152 // metabolic process // inferred from electronic annotation /// 0008218 // bioluminescence // inferred from electronic annotation /// 0032320 // positive regulation of Ras G…	0005737 // cytoplasm // traceable author statement /// 0005829 // cytosol // traceable author statement /// 0070062 // extracellular vesicular exosome // inferred from direct assay	0001758 // retinal dehydrogenase activity // inferred from electronic annotation /// 0003995 // acyl-CoA dehydrogenase activity // inferred from electronic annotation /// 0004029 // aldehyde dehydrogenase (NAD) activity // not recorded /// 0005099 // Ras GTPase activator activity // traceable author statement /// 0005497 // androgen binding // traceable author statement /// 0016491 // oxidoreduct…	4AMINOBUTMETAB-PWY // HumanCyc /// NPGLUCAT-PWY // HumanCyc /// YEAST-4AMINOBUTMETAB-PWY // HumanCyc	IPR008670 // Acyl-CoA reductase, LuxC // 3.1E-9 /// IPR015590 // Aldehyde dehydrogenase domain // 1.1E-191
212236_x_at	1.013656585	1.373103065	1.153505663	UP	Z19574	chr17:39775693-39780806 (-) // 93.83 // q21.2	junction plakoglobin /// keratin 17	JUP /// KRT17	ENSG00000128422 /// ENSG00000173801 /// OTTHUMG00000133505	3728 /// 3872	148069 /// 167210 /// 173325 /// 184500 /// 601214 /// 611528	NP_000413 /// NP_002221 /// NP_068831 /// XP_005257370 /// XP_005257406 /// XP_006721934 /// XP_006721935 /// XP_006721936 /// XP_006721937 /// XP_006721938 /// XP_006721939 /// XP_006721940 /// XP_006721941	NM_000422 /// NM_002230 /// NM_021991 /// XM_005257313 /// XM_005257349 /// XM_006721871 /// XM_006721872 /// XM_006721873 /// XM_006721874 /// XM_006721875 /// XM_006721876 /// XM_006721877 /// XM_006721878	0000122 // negative regulation of transcription from RNA polymerase II promoter // not recorded /// 0000902 // cell morphogenesis // not recorded /// 0002009 // morphogenesis of an epithelium // inferred from electronic annotation /// 0002159 // desmosome assembly // inferred from direct assay /// 0002159 // desmosome assembly // inferred from mutant phenotype /// 0003136 // negative regulation o…	0005634 // nucleus // inferred from mutant phenotype /// 0005667 // transcription factor complex // not recorded /// 0005737 // cytoplasm // inferred from mutant phenotype /// 0005737 // cytoplasm // inferred from electronic annotation /// 0005829 // cytosol // inferred from sequence or structural similarity /// 0005856 // cytoskeleton // inferred from sequence or structural similarity /// 000588…	0003713 // transcription coactivator activity // inferred from direct assay /// 0005198 // structural molecule activity // not recorded /// 0005198 // structural molecule activity // non-traceable author statement /// 0005199 // structural constituent of cell wall // inferred by curator /// 0005200 // structural constituent of cytoskeleton // traceable author statement /// 0005488 // binding // i…	---	IPR000225 // Armadillo // 2.6E-11 /// IPR001664 // Intermediate filament protein // 2.7E-122 /// IPR001664 // Intermediate filament protein // 4.6E-94
212314_at	1.119211775	1.599232086	1.86525193	UP	AB018289	chr4:25749051-25864345 (-) // 98.18 // p15.2	sel-1 suppressor of lin-12-like 3 (C. elegans)	SEL1L3	ENSG00000091490 /// OTTHUMG00000160331	23231	---	NP_056002 /// XP_005248200 /// XP_006714019 /// XP_006714020	NM_015187 /// XM_005248143 /// XM_006713956 /// XM_006713957	---	0016020 // membrane // inferred from electronic annotation /// 0016021 // integral component of membrane // inferred from electronic annotation	---	---	IPR006597 // Sel1-like // 0.0014 /// IPR006597 // Sel1-like // 1.7E-7 /// IPR006597 // Sel1-like // 2.8E-7 /// IPR006597 // Sel1-like // 7.6E-4 /// IPR006597 // Sel1-like // 1.5E-8 /// IPR006597 // Sel1-like // 0.0047 /// IPR006597 // Sel1-like // 6.6E-4 /// IPR006597 // Sel1-like // 0.0014 /// IPR006597 // Sel1-like // 1.6E-7 /// IPR006597 // Sel1-like // 2.7E-7 /// IPR006597 // Sel1-like // 7.3…
[truncated: 354 more rows]
