# Supplementary material for: Identification of pivotal lncRNAs in papillary thyroid cancer using lncRNA–mRNA–miRNA ceRNA network analysis
Source: PeerJ. 2019 Sep 19;7:e7441. doi: 10.7717/peerj.7441 (PMC6754980; doi:10.7717/peerj.7441)
Supplement: Supplemental Information 5 [file peerj-07-7441-s005.tsv]

#pathway ID	pathway description	observed gene count	false discovery rate	matching proteins in your network (IDs)	matching proteins in your network (labels)
05206	MicroRNAs in cancer	8	0.00759	ENSP00000244745,ENSP00000260630,ENSP00000286614,ENSP00000304895,ENSP00000317272,ENSP00000361850,ENSP00000384026,ENSP00000384179	CYP1B1,HMGA2,IRS1,MET,MMP16,PLAU,SOX4,ZFPM2
05200	Pathways in cancer	11	0.00861	ENSP00000264144,ENSP00000276925,ENSP00000288135,ENSP00000295400,ENSP00000306245,ENSP00000317272,ENSP00000346839,ENSP00000348384,ENSP00000354394,ENSP00000360266,ENSP00000410294	CDKN2B,FGFR2,FN1,FOS,JUN,KIT,LAMB3,LAMC2,MET,STAT1,TGFA
05205	Proteoglycans in cancer	9	0.00861	ENSP00000052754,ENSP00000286827,ENSP00000306253,ENSP00000317272,ENSP00000342235,ENSP00000346839,ENSP00000349588,ENSP00000361818,ENSP00000361850	ANK2,DCN,ERBB4,FN1,ITPR1,MET,PLAU,SDC4,TIAM1
